# Supplementary material for: SlH3 and SlH4 promote multicellular trichome formation and elongation by upregulating Woolly in tomato
Source: Hortic Res. 2025 Jan 24;12(4):uhaf008. doi: 10.1093/hr/uhaf008 (PMC11908826; doi:10.1093/hr/uhaf008)
Supplement: Web_Material_uhaf008 [file web_material_uhaf008.zip]

Archive with 22 entries (22 files):
- Fig_Sub_01.svg
- Fig_Sub_02.svg
- Fig_Sub_03.svg
- Fig_Sub_04.svg
- Fig_Sub_05.svg
- Fig_Sub_06.svg
- Fig_Sub_07.svg
- Fig_Sub_08.svg
- Fig_Sub_09.svg
- Fig_Sub_10.svg
- Fig_Sub_11.svg
- Fig_Sub_12.svg
- Fig_Sub_13.svg
- Fig_Sub_14.svg
- Fig_Sub_15.svg
- Fig_Sub_16.svg
- Fig_Sub_17.svg
- Fig_Sub_18.svg
- Fig_Sub_19.svg
- Fig_Sub_20.svg
- H3 and H4_Supple table_HR_2024_1120_revision.xlsx
- H3_and_H4_MS_HR_supplementary information.docx
