# Supplementary material for: SlH3 and SlH4 promote multicellular trichome formation and elongation by upregulating Woolly in tomato
Source: Hortic Res. 2025 Jan 24;12(4):uhaf008. doi: 10.1093/hr/uhaf008 (PMC11908826; doi:10.1093/hr/uhaf008)
Supplement: Web_Material_uhaf008 [file web_material_uhaf008.zip › H3 and H4_Supple table_HR_2024_1120_revision.xlsx]

## Sheet: Table S1
Table S1. List of DEGs between h3/h4 dko and WT plants.
	Normalization						DEGs info. (h3/h4 dko vs WT)						Annotation
Gene id	h3/h4_1	h3/h4_2	h3/h4_3	WT_1	WT_2	WT_3	h3/h4	WT	foldChange	log2FoldChange	pval	padj	Description
Solyc12g044190.3.1	8.01422	6.93292	10.237	74.5418	81.7975	235.31	8	131	0.0643027	-3.95898	3.49422e-05	0.00121934	Pvr4 (AHRD V3.3 *** A0A1D5AHY8_CAPAN)
Solyc04g008230.3.1	5.34281	5.77743	10.237	69.0607	119.843	58.5289	7	82	0.0863153	-3.53424	4.65801e-14	1.95645e-11	Pectin lyase-like superfamily protein (AHRD V3.3 *** A0A2U1PE89_ARTAN)
Solyc02g079490.3.1	9.34992	2.31097	9.09953	50.4253	84.6509	66.8902	7	67	0.102791	-3.28221	6.47227e-09	8.17027e-07	HXXXD-type acyl-transferase family protein (AHRD V3.3 *** Q9MAP9_ARATH)
Solyc01g107460.2.1	9.34992	8.08841	3.41232	58.0987	54.2146	87.1962	7	67	0.10451	-3.25829	1.11675e-08	1.28349e-06	Neuronal PAS domain protein (AHRD V3.3 *** A0A1P8BBZ0_ARATH)
Solyc03g120020.4.1	5.34281	11.5549	4.54976	58.0987	38.9965	70.4736	7	56	0.127992	-2.96588	5.65304e-06	0.000254068	HCO3-transporter family (AHRD V3.3 *** A0A2U1LER8_ARTAN)
Solyc11g011310.3.1	9.34992	42.753	42.0853	218.144	334.799	157.67	31	237	0.132545	-2.91545	5.61756e-05	0.00182007	Rhamnogalacturonate lyase family protein (AHRD V3.3 *** A0A2U1PQM1_ARTAN)
Solyc10g085870.1.1	8.01422	13.8658	12.5118	77.8304	98.9179	77.6404	11	85	0.135194	-2.88689	6.6436e-13	2.01939e-10	Glycosyltransferase (AHRD V3.3 *** A0A328CX74_9ASTE)
Solyc04g005600.3.1	12.0213	31.1981	19.3365	143.603	166.448	151.697	21	154	0.135476	-2.88389	9.26024e-22	1.18845e-18	Transcription factor (AHRD V3.3 *** A0A2G2Z3S3_CAPAN)
Solyc01g105450.4.1	68.1208	78.5731	78.4834	579.891	605.872	408.508	75	531	0.141242	-2.82376	4.23984e-13	1.36034e-10	ABC transporter G family member 11 (AHRD V3.3 *** A0A2G2VAJ3_CAPBA)
Solyc05g056470.1.1	16.0284	16.1768	30.7109	124.967	175.96	120.641	21	141	0.149243	-2.74426	2.55714e-20	2.56837e-17	ABC transporter G family member 5 (AHRD V3.3 *** A0A2G2Y4B2_CAPAN)
Solyc08g005880.4.1	2.67141	11.5549	14.7867	58.0987	43.7521	58.5289	10	53	0.180902	-2.46672	3.7711e-08	3.69136e-06	Protein DETOXIFICATION (AHRD V3.3 *** A0A200QTG9_9MAGN)
Solyc09g014525.1.1	12.0213	11.5549	12.5118	75.638	72.2861	50.1677	12	66	0.182178	-2.45658	7.15985e-18	5.16874e-15	MLP-like protein 43 (AHRD V3.3 *** A0A2U1L1Z2_ARTAN)
Solyc04g006970.4.1	25.3783	42.753	34.1232	248.838	196.885	95.5574	34	180	0.188913	-2.40421	4.54362e-07	3.06907e-05	Phosphoenolpyruvate carboxylase (AHRD V3.3 *** A6YM33_RICCO)
Solyc01g098820.3.1	14.6927	11.5549	10.237	78.9266	59.9214	44.1953	12	61	0.199322	-2.32683	1.34611e-05	0.000543646	Phototropic-responsive NPH3 family protein (AHRD V3.3 *** A0A1P8BAS4_ARATH)
Solyc10g008160.3.1	13.357	23.1097	27.2986	97.562	110.331	94.363	21	101	0.210964	-2.24493	6.40664e-12	1.62637e-09	uniform ripening
Solyc03g044600.2.1	25.3783	50.8414	31.8483	184.162	157.888	156.475	36	166	0.216776	-2.20573	6.0065e-16	3.22688e-13	Unknown protein
Solyc10g084370.3.1	9.34992	8.08841	18.1991	65.7721	48.5078	47.7787	12	54	0.219904	-2.18505	1.8402e-08	1.92355e-06	Homeodomain-like superfamily protein (AHRD V3.3 *** A0A1I9LS15_ARATH)
Solyc12g088170.2.1	41.4068	38.1311	56.872	279.532	160.742	169.614	45	203	0.223664	-2.1606	4.34048e-05	0.00146593	HXXXD-type acyl-transferase family protein (AHRD V3.3 *** F4JBC7_ARATH)
Solyc08g078940.1.1	21.3712	108.616	226.351	407.787	575.436	548.261	119	510	0.232675	-2.10361	0.000214472	0.00552306	Bifunctional inhibitor/lipid-transfer protein/seed storage 2S albumin superfamily protein (AHRD V3.3 *** F4IC43_ARATH)
Solyc08g006990.3.1	22.7069	16.1768	7.96209	86.6	52.3123	62.1123	16	67	0.233035	-2.10138	7.18907e-05	0.00223219	Aluminum activated malate transporter family protein (AHRD V3.3 *** A0A2U1QG27_ARTAN)
Solyc01g150153.1.1	6.67851	13.8658	17.0616	46.0405	38.0453	75.2515	13	53	0.236015	-2.08305	1.67845e-09	2.50155e-07	Plus-3 domain-containing protein (AHRD V3.3 *** A0A1Q3CWN4_CEPFO)
Solyc02g086180.4.1	261.798	439.085	301.422	1509.47	1573.17	1094.13	334	1392	0.239971	-2.05907	1.76455e-10	3.36884e-08	Delta(7)-sterol-C5(6)-desaturase (AHRD V3.3 *-* A0A1U8FPX0_CAPAN)
Solyc12g006530.2.1	25.3783	30.0427	31.8483	141.41	128.403	91.974	29	121	0.241217	-2.05159	2.5327e-07	1.8574e-05	Terpene cyclase/mutase family member (AHRD V3.3 *** A0A2G3BN05_CAPCH)
Solyc05g026480.2.1	14.6927	11.5549	18.1991	49.3291	53.2635	80.0294	15	61	0.243381	-2.03871	6.76731e-06	0.000296645	Transcriptional corepressor LEUNIG (AHRD V3.3 *** A0A2I0VVE3_9ASPA)
Solyc05g011890.1.1	44.0782	63.5518	40.9479	203.894	203.543	185.143	50	198	0.250731	-1.99579	4.71676e-18	3.5149e-15	Sulfotransferase (AHRD V3.3 *** A0A2G3B6Y2_CAPCH)
Solyc09g082700.2.1	48.0853	31.1981	17.0616	117.294	124.598	121.836	32	121	0.264882	-1.91658	3.52884e-09	4.94058e-07	Early light-induced protein, chloroplastic (AHRD V3.3 *** A0A2G2W0Z1_CAPBA)
Solyc06g005750.3.1	153.606	251.896	214.976	871.481	868.385	568.567	207	769	0.268788	-1.89546	1.67692e-10	3.2282e-08	Methylsterol monooxygenase 2-1 (AHRD V3.3 *** A0A1U8H5Y5_CAPAN)
Solyc05g053120.1.1	13.357	13.8658	31.8483	82.2152	86.5531	47.7787	20	72	0.272787	-1.87415	0.000148843	0.00406433	Glycosyltransferase (AHRD V3.3 *** A0A0A1WC49_NICAT)
Solyc01g090340.3.1	102.849	201.055	123.981	544.813	605.872	408.508	143	520	0.274427	-1.8655	2.34082e-10	4.4324e-08	Ethylene-responsive transcription factor 2 (AHRD V3.3 *** A0A2G3DEZ8_CAPCH)
Solyc02g086980.3.1	90.8278	91.2835	52.3223	323.38	231.125	283.089	78	279	0.279889	-1.83707	3.10274e-10	5.6886e-08	Unknown protein
Solyc05g053550.3.1	459.482	461.039	351.469	1597.17	1585.54	1273.3	424	1485	0.285455	-1.80866	2.24366e-08	2.30359e-06	chalcone synthase 2
Solyc02g086650.3.1	406.054	424.064	316.209	1423.97	1433.36	1021.27	382	1293	0.295552	-1.75852	1.56772e-13	5.39625e-11	Phosphoenolpyruvate/phosphate translocator 2, chloroplastic (AHRD V3.3 *** A0A2G2XHT3_CAPBA)
Solyc10g075090.3.1	73.4636	42.753	40.9479	191.835	194.031	136.169	52	174	0.301061	-1.73187	1.7381e-05	0.000671436	Non-specific lipid-transfer protein (AHRD V3.3 *** K4D1V1_SOLLC)
Solyc03g007770.3.1	178.984	184.878	155.829	617.162	564.973	490.926	173	558	0.310623	-1.68676	1.55917e-22	2.11872e-19	S-type anion channel SLAH3 (AHRD V3.3 *** A0A2G2X6S2_CAPBA)
Solyc10g018780.3.1	26.7141	34.6646	60.2844	132.64	167.399	90.7796	41	130	0.311302	-1.68361	1.63892e-08	1.76097e-06	Squamosa promoter binding protein 8a
Solyc10g075103.1.1	73.4636	42.753	39.8104	192.932	196.885	108.697	52	166	0.312985	-1.67583	2.464e-05	0.000903504	Non-specific lipid-transfer protein (AHRD V3.3 *** K4D1V1_SOLLC)
Solyc10g075110.2.1	177.648	150.213	103.507	386.959	529.781	421.647	144	446	0.322305	-1.6335	6.29787e-07	4.03011e-05	Non-specific lipid-transfer protein (AHRD V3.3 *** M1AVB9_SOLTU)
Solyc02g078400.3.1	276.49	286.561	133.081	853.942	643.917	624.707	232	708	0.327967	-1.60838	2.50418e-05	0.000915334	Allantoinase (AHRD V3.3 *** A0A2G3D677_CAPCH)
Solyc11g013810.3.1	1474.62	1206.33	855.355	4243.4	3169.18	3336.15	1179	3583	0.328997	-1.60385	7.9213e-09	9.63105e-07	Nitrate reductase (AHRD V3.3 *** Q8LT13_SOLTU)
Solyc05g051250.3.1	34.7283	76.2621	58.0095	167.719	194.982	149.308	56	171	0.330072	-1.59915	4.66015e-08	4.46697e-06	Glutamine synthetase (AHRD V3.3 *** A0A1U8GYF5_CAPAN)
Solyc06g061027.1.1	597.059	1472.09	1756.21	4057.04	4644.38	2864.33	1275	3855	0.330748	-1.59619	5.08343e-05	0.00167521	Cytochrome P450 (AHRD V3.3 *** A0A200PQ40_9MAGN)
Solyc02g150147.1.1	40.0711	34.6646	19.3365	107.428	102.722	74.057	31	95	0.330998	-1.5951	4.34643e-09	5.90628e-07	S-adenosylmethionine decarboxylase (AHRD V3.3 *-* Q6KC47_PRUPE)
Solyc12g008530.2.1	13.357	61.2408	84.1706	147.987	176.911	151.697	53	159	0.33313	-1.58584	1.6352e-06	9.03703e-05	Pectinesterase (AHRD V3.3 *** A0A2G2YV59_CAPAN)
Solyc12g150131.1.1	65.4494	99.3719	105.782	270.762	267.268	272.339	90	270	0.333926	-1.5824	2.76631e-15	1.30951e-12	extensin-2-like (AHRD V3.3 *-* A0A1U8ESB3_CAPAN)
Solyc06g061023.1.1	573.016	1414.32	1656.11	3820.27	4364.75	2703.08	1214	3629	0.334627	-1.57938	6.77831e-05	0.00211889	Cytochrome (AHRD V3.3 *** A0A2G3C7L0_CAPCH)
Solyc07g023990.3.1	13.357	25.4207	28.436	46.0405	77.9929	76.4459	22	67	0.335265	-1.57663	8.31187e-07	4.98734e-05	AAA-type ATPase family protein / ankyrin repeat family protein (AHRD V3.3 *** Q9C5C7_ARATH)
Solyc06g010030.4.1	32.0569	45.064	18.1991	85.5038	78.9441	119.447	32	95	0.335758	-1.57451	1.56607e-06	8.7385e-05	MLO-like protein (AHRD V3.3 *** K4C430_SOLLC)
Solyc05g052240.3.1	144.256	168.701	136.493	491.099	465.104	372.674	150	443	0.338218	-1.56398	4.58273e-12	1.21685e-09	Chalcone-flavonone isomerase family protein (AHRD V3.3 *** A0A2G2ZJB2_CAPAN)
Solyc12g005660.2.1	22.7069	20.7988	27.2986	64.6759	78.9441	64.5013	24	69	0.340207	-1.55552	3.80607e-06	0.000182794	Zinc finger protein/CONSTANS-like protein (AHRD V3.3 *-* A0A2K3M573_TRIPR)
Solyc05g009500.3.1	62.778	83.195	70.5213	280.628	178.813	176.781	72	212	0.340281	-1.5552	2.92816e-09	4.28124e-07	Protein NRT1/ PTR FAMILY 3.1 (AHRD V3.3 *** A0A1U8GM13_CAPAN)
Solyc03g098320.4.1	29.3855	30.0427	27.2986	87.6962	77.9929	88.3906	29	85	0.341336	-1.55073	7.90713e-07	4.78174e-05	Protein REVEILLE 1 (AHRD V3.3 *** A0A2G2XWA2_CAPAN)
Solyc03g006830.3.1	100.178	53.1524	86.4455	285.013	227.321	189.92	80	234	0.341437	-1.55031	3.54033e-05	0.00122985	MADS-box transcription factor (AHRD V3.3 *** Q1EMR8_PLAMJ)
Solyc05g043330.3.1	124.22	110.927	119.431	388.056	328.141	318.923	118	345	0.342548	-1.54562	5.76296e-16	3.16977e-13	GDSL esterase/lipase (AHRD V3.3 *** A0A2G2Z312_CAPAN)
Solyc02g089610.2.1	88.1564	76.2621	67.109	259.8	248.246	164.837	77	224	0.344083	-1.53917	1.15711e-09	1.80611e-07	S-adenosylmethionine decarboxylase 2
Solyc12g007080.2.1	13.357	12.7104	27.2986	48.2329	58.9703	47.7787	18	52	0.344337	-1.53811	0.000157867	0.00428037	Unknown protein
Solyc03g025710.3.1	70.7922	65.8627	45.4976	169.911	172.155	185.143	61	176	0.345504	-1.53323	3.49914e-10	6.26616e-08	Acyl-CoA N-acyltransferase (NAT) superfamily protein (AHRD V3.3 *** A0A2K3PIZ7_TRIPR)
Solyc07g054060.3.1	24.0426	24.2652	25.0237	67.9645	85.602	58.5289	24	71	0.345748	-1.53221	1.07085e-05	0.000445726	hypothetical protein (AHRD V3.3 --* AT4G28290.2)
Solyc01g006380.2.1	37.3997	68.1737	51.1848	156.757	144.572	151.697	52	151	0.346024	-1.53105	1.10613e-08	1.28349e-06	RING-type E3 ubiquitin transferase (AHRD V3.3 *-* A0A2U1P546_ARTAN)
Solyc01g097470.4.1	24.0426	36.9756	40.9479	82.2152	113.185	97.9464	34	98	0.347596	-1.52452	4.63733e-07	3.10928e-05	Neurogenic locus notch-like protein (AHRD V3.3 *** F4JIF2_ARATH)
Solyc04g009960.3.1	291.183	231.097	203.602	905.463	660.087	521.982	242	696	0.347723	-1.52399	1.57087e-07	1.26883e-05	Threonine aldolase (AHRD V3.3 *** A0A2I0VGR9_9ASPA)
Solyc03g116360.2.1	18.6998	17.3323	20.4739	55.9063	55.1657	50.1677	19	54	0.350448	-1.51273	2.28582e-06	0.000118662	Regulator of chromosome condensation (RCC1) family protein (AHRD V3.3 *** A0A1I9LLL7_ARATH)
Solyc12g006570.2.1	92.1635	82.0396	39.8104	199.509	191.178	213.81	71	201	0.354036	-1.49803	7.90958e-05	0.00242655	Sesquiterpene synthase (AHRD V3.3 *** G5CV52_SOLLC)
Solyc04g007530.3.1	109.528	120.171	110.332	271.858	371.893	308.173	113	317	0.357203	-1.48518	2.79964e-14	1.29349e-11	Protein DETOXIFICATION (AHRD V3.3 *** A0A328D6Y5_9ASTE)
Solyc03g098300.1.1	24.0426	23.1097	15.9242	69.0607	51.3612	56.14	21	59	0.357249	-1.485	1.1555e-06	6.69002e-05	Ornithine decarboxylase (AHRD V3.3 *** A0A1U8G8Q1_CAPAN)
Solyc06g074090.3.1	199.02	262.296	284.36	701.569	786.587	594.845	249	694	0.357981	-1.48204	4.23415e-16	2.44533e-13	7-dehydrocholesterol reductase (AHRD V3.3 *** A0A2G2WMN4_CAPBA)
Solyc02g069490.4.1	645.144	1004.12	1085.12	2754.76	2989.41	1882.48	911	2542	0.35853	-1.47984	7.247e-08	6.51412e-06	Delta(24)-sterol reductase (AHRD V3.3 *** A0A2G2XDD5_CAPBA)
Solyc07g061750.4.1	62.778	131.725	159.242	287.205	383.307	311.756	118	327	0.360131	-1.47341	1.35627e-06	7.62316e-05	Ankyrin repeat (AHRD V3.3 *** A0A200Q4D4_9MAGN)
Solyc07g043420.3.1	3377.99	4591.9	5004.74	13584.1	13193.2	9033.76	4325	11937	0.362308	-1.46471	9.4136e-07	5.57599e-05	2-oxoglutarate-dependent dioxygenase 2
Solyc12g011010.2.1	1636.24	2832.1	3262.18	7055.16	7666.14	6515.82	2577	7079	0.36401	-1.45795	4.45113e-17	2.77907e-14	Protodermal factor 1 (AHRD V3.3 *-* A0A2G2YT94_CAPAN)
Solyc08g075940.4.1	38.7354	24.2652	28.436	85.5038	73.2373	90.7796	30	83	0.366449	-1.44832	4.57105e-06	0.000211192	DNA-directed RNA polymerase subunit beta (AHRD V3.3 *** A0A2G2XMC1_CAPBA)
Solyc06g060570.3.1	70.7922	67.0182	48.91	172.104	168.351	163.642	62	168	0.370406	-1.43282	8.94815e-10	1.42559e-07	dihydrofolate reductase-like (AHRD V3.3 *** A0A2I4ECQ2_9ROSI)
Solyc10g005080.3.1	48.0853	39.2866	38.673	123.871	121.745	91.974	42	113	0.373367	-1.42134	3.40323e-08	3.35974e-06	Late elongated hypocotyl (AHRD V3.3 *** J9PV71_NICAT)
Solyc03g121600.4.1	971.056	1614.22	2150.9	3672.28	4826.05	4161.53	1579	4220	0.374109	-1.41847	3.2131e-08	3.19939e-06	Glucose-methanol-choline (GMC) oxidoreductase family protein (AHRD V3.3 *** A0A2U1MMK8_ARTAN)
Solyc01g103310.4.1	32.0569	36.9756	36.3981	60.2911	88.4554	132.586	35	94	0.374754	-1.41598	2.25745e-08	2.30749e-06	Zinc finger CCCH domain-containing protein (AHRD V3.3 *-* A0A2K3NPU7_TRIPR)
Solyc03g025790.4.1	10.6856	20.7988	32.9858	50.4253	71.335	48.9732	21	57	0.377607	-1.40504	5.70743e-06	0.000256014	Heavy metal-associated isoprenylated plant protein (AHRD V3.3 *** A0A2R6PM91_ACTCH)
Solyc07g006710.2.1	30.7212	30.0427	31.8483	92.081	88.4554	64.5013	31	82	0.377951	-1.40373	3.17597e-06	0.000157105	Pathogenesis-related protein PR-1 (AHRD V3.3 *** A0A2G3BX31_CAPCH)
Solyc02g070920.3.1	130.899	153.68	112.607	370.516	307.216	361.924	132	347	0.382035	-1.38822	4.37232e-14	1.87046e-11	Unknown protein
Solyc06g011400.2.1	100.178	46.2195	69.3839	177.585	200.689	186.337	72	188	0.382177	-1.38769	7.27841e-12	1.82759e-09	Chaperone protein ClpB (AHRD V3.3 *** B2IUM0_NOSP7)
Solyc01g150156.1.1	42.7425	17.3323	30.7109	71.2532	103.674	62.1123	30	79	0.382999	-1.38459	2.30938e-05	0.000856256	nuclear pore complex protein NUP98A-like isoform X5 (AHRD V3.3 *-* XP_019068100.2)
Solyc10g083440.2.1	153.606	206.832	172.891	510.83	481.274	396.563	178	463	0.384058	-1.3806	4.04185e-13	1.31508e-10	Glycosyltransferase (AHRD V3.3 *** A0A2G3BGM7_CAPCH)
Solyc02g083860.3.1	247.105	329.314	194.502	782.688	689.572	533.927	257	669	0.384272	-1.3798	2.71546e-07	1.96645e-05	2-oxoglutarate (2OG) and Fe(II)-dependent oxygenase superfamily protein (AHRD V3.3 *** A0A2U1QGX7_ARTAN)
Solyc12g099450.3.1	16.0284	26.5762	53.4597	94.2734	73.2373	81.2238	32	83	0.386212	-1.37253	2.72276e-06	0.000137935	Vitellogenin-like protein (AHRD V3.3 *-* Q0WM46_ARATH)
Solyc11g069730.1.1	44.0782	36.9756	61.4218	126.063	112.234	127.808	47	122	0.389166	-1.36154	2.04053e-07	1.56262e-05	BnaA04g16200D protein (AHRD V3.3 *-* A0A078H164_BRANA)
Solyc09g011080.3.1	491.539	509.57	453.839	1198.15	1216.5	1279.28	485	1231	0.393876	-1.34419	1.52275e-08	1.65929e-06	Ribulose bisphosphate carboxylase/oxygenase activase, chloroplastic (AHRD V3.3 *** A0A2G2VP29_CAPBA)
Solyc11g066670.1.1	186.998	321.225	441.327	871.481	989.179	545.872	317	802	0.394572	-1.34164	0.000176502	0.00468663	Glycosyltransferase (AHRD V3.3 *** A0A288W8G2_GARJA)
Solyc07g007750.3.1	24.0426	39.2866	119.431	147.987	203.543	111.086	61	154	0.395059	-1.33986	2.7875e-08	2.81197e-06	Defensin protein (AHRD V3.3 *** B1N678_SOLLC),Pfam:PF00304
Solyc10g080430.1.1	22.7069	21.9542	34.1232	67.9645	72.2861	58.5289	26	66	0.396341	-1.33519	2.73721e-06	0.000138364	C2 calcium/lipid-binding plant phosphoribosyltransferase family protein (AHRD V3.3 *** A0A061DXG0_THECC)
Solyc02g079520.3.1	62.778	55.4634	96.6825	163.334	223.516	152.892	72	180	0.398197	-1.32845	3.53845e-05	0.00122985	Calcium-binding protein PBP1 (AHRD V3.3 *** A0A1U8G283_CAPAN)
Solyc07g043460.3.1	619.766	949.81	1039.62	2317.37	2555.7	1668.67	870	2181	0.398854	-1.32607	5.82585e-06	0.00026082	Cytochrome P450 (AHRD V3.3 *** A0A200PQ40_9MAGN)
Solyc06g011370.4.1	45.4139	39.2866	31.8483	89.8886	101.771	99.1408	39	97	0.400786	-1.3191	2.97322e-07	2.12645e-05	Chaperone protein ClpB (AHRD V3.3 *-* B2IUM0_NOSP7)
Solyc07g061760.3.1	24.0426	76.2621	62.5592	135.929	144.572	125.419	54	135	0.401221	-1.31753	3.16808e-06	0.000157051	Ankyrin repeat (AHRD V3.3 *-* A0A200Q4D4_9MAGN)
Solyc01g099020.3.1	761.35	575.432	514.123	1486.45	1541.79	1579.09	617	1536	0.401731	-1.3157	1.90711e-20	2.00255e-17	GDSL esterase/lipase (AHRD V3.3 *** A0A199UFA2_ANACO)
Solyc01g105120.4.1	790.736	828.484	770.047	1952.34	2049.69	1915.93	796	1973	0.403732	-1.30853	1.35068e-21	1.64221e-18	protein LNK1 (AHRD V3.3 *** A0A2I4GGH4_9ROSI)
Solyc02g088210.3.1	22.7069	21.9542	26.1611	69.0607	49.4589	56.14	24	58	0.405488	-1.30227	0.000146669	0.00402399	SPX domain-containing protein 4 (AHRD V3.3 *** A0A2G2V9B6_CAPBA)
Solyc07g006700.1.1	26.7141	35.8201	36.3981	105.235	79.8952	57.3345	33	81	0.408027	-1.29326	2.95101e-07	2.11712e-05	Pathogenesis-related protein PR-1 (AHRD V3.3 *** A0A1U8H8G8_CAPAN)
Solyc01g099030.4.1	64.1137	91.2835	97.8199	190.739	219.712	209.032	84	206	0.408756	-1.29069	1.54319e-09	2.33001e-07	GDSL esterase/lipase At5g03980-like (AHRD V3.3 *** A0A1U8DUA9_CAPAN)
Solyc07g007860.1.1	34.7283	56.6189	92.1327	122.775	178.813	146.92	61	150	0.40909	-1.28951	1.89853e-07	1.4767e-05	Bifunctional inhibitor/plant lipid transfer protein/seed storage helical domain (AHRD V3.3 *-* A0A200PNR4_9MAGN)
Solyc02g072540.3.1	56.0995	35.8201	20.4739	109.62	77.9929	86.0017	37	91	0.410773	-1.28359	0.000290351	0.0070161	Non-specific serine/threonine protein kinase (AHRD V3.3 *** A0A2G2XE54_CAPBA)
Solyc03g007370.3.1	46.7496	39.2866	27.2986	105.235	86.5531	83.6128	38	92	0.411526	-1.28095	3.39891e-06	0.000166	Sigma factor (AHRD V3.3 *** A0A0G2STU5_9ROSI)
Solyc01g091320.3.1	174.977	306.204	303.697	714.724	742.835	432.397	262	630	0.415289	-1.26781	0.000119566	0.00341422	Methylsterol monooxygenase 1-2 (AHRD V3.3 *** A0A1U8H2N7_CAPAN)
Solyc10g005030.4.1	217.72	177.945	169.479	472.463	450.837	428.814	188	451	0.41797	-1.25853	4.10326e-14	1.78848e-11	Two-component response regulator-like APRR5 (AHRD V3.3 *** A0A1U8EDA4_CAPAN)
Solyc04g078195.1.1	312.554	210.299	151.28	655.529	494.589	461.065	225	537	0.418408	-1.25702	9.17784e-05	0.00271817	Gibberellin-regulated protein (AHRD V3.3 *** K0E174_POPTO)
Solyc04g076690.4.1	78.8064	41.5975	68.2464	129.352	175.009	145.725	63	150	0.419144	-1.25448	1.72809e-05	0.000669807	Unknown protein
Solyc04g076340.3.1	251.112	213.765	136.493	485.618	514.563	433.592	200	478	0.419432	-1.25349	4.58752e-10	7.90868e-08	hypothetical protein (AHRD V3.3 *-* AT4G38060.4)
Solyc06g009710.4.1	38.7354	42.753	45.4976	87.6962	115.087	99.1408	42	101	0.420589	-1.24952	3.54339e-06	0.000172328	R2R3MYB transcription factor 111
Solyc06g068620.3.1	166.963	167.546	129.668	368.324	384.258	349.979	155	368	0.420999	-1.24811	1.58844e-13	5.39625e-11	elongation factor (AHRD V3.3 *-* AT5G43150.1)
Solyc12g089050.3.1	36.064	43.9085	51.1848	84.4076	105.576	119.447	44	103	0.423867	-1.23832	1.27128e-05	0.00051613	MBOAT (Membrane bound O-acyl transferase) family protein (AHRD V3.3 *** A0A2U1NVV0_ARTAN)
Solyc02g090220.3.1	12.0213	28.8872	47.7725	44.9443	86.5531	77.6404	30	70	0.424031	-1.23776	6.26511e-05	0.00198805	Dof zinc finger protein PBF (AHRD V3.3 *** A0A2G3D8X0_CAPCH)
Solyc07g053140.3.1	26.7141	33.5091	28.436	76.7342	72.2861	59.7234	30	70	0.424727	-1.23539	2.25793e-05	0.000839941	Zinc finger protein/CONSTANS-like protein (AHRD V3.3 *-* A0A2K3M573_TRIPR)
Solyc04g045660.4.1	44.0782	54.3079	89.8578	154.565	155.986	131.391	63	147	0.425947	-1.23125	1.70538e-08	1.80716e-06	MLH1
Solyc11g013110.2.1	653.159	727.957	574.408	1596.07	1642.61	1344.97	652	1528	0.42663	-1.22894	6.73308e-16	3.53502e-13	2-oxoglutarate (2OG) and Fe(II)-dependent oxygenase superfamily protein (AHRD V3.3 *** AT1G49390.1)
Solyc02g082850.3.1	40.0711	58.9298	44.3602	104.139	128.403	102.724	48	112	0.427603	-1.22565	1.74491e-06	9.4845e-05	Serine acetyltransferase 2 (AHRD V3.3 *** A0A2G3D7B8_CAPCH)
Solyc06g076400.3.1	153.606	147.902	109.194	386.959	298.656	269.95	137	319	0.429801	-1.21826	6.56209e-05	0.00207091	Protein phosphatase 2C (AHRD V3.3 *** A0A2U1KC05_ARTAN)
Solyc04g081900.4.1	124.22	132.881	84.1706	292.686	247.295	250.838	114	264	0.431542	-1.21243	1.00034e-07	8.65501e-06	Thioredoxin_8 domain-containing protein (AHRD V3.3 *** A0A1Q3C5I0_CEPFO)
Solyc09g083090.4.1	22.7069	38.1311	30.7109	69.0607	72.2861	70.4736	31	71	0.4322	-1.21023	1.64697e-05	0.000647052	Non-specific serine/threonine protein kinase (AHRD V3.3 *** A0A2G2W162_CAPBA)
Solyc12g007160.2.1	60.1066	110.927	117.156	206.086	255.855	204.254	96	222	0.432591	-1.20893	2.4558e-07	1.81251e-05	ABI family (AHRD V3.3 *** A0A2U1KK95_ARTAN)
Solyc02g071090.3.1	110.863	137.503	72.7962	305.84	236.832	198.282	107	247	0.433444	-1.20608	0.000228095	0.00579035	Purine permease (AHRD V3.3 *** A0A2U1LZ22_ARTAN),Pfam:PF16913
Solyc03g044710.4.1	26.7141	41.5975	71.6588	105.235	116.038	101.53	47	108	0.433609	-1.20553	6.7121e-06	0.000294784	Patatin (AHRD V3.3 *** A0A2G2XHJ4_CAPBA)
Solyc11g012850.2.1	436.775	498.015	523.223	1148.82	1044.34	1168.19	486	1120	0.433757	-1.20504	4.71824e-16	2.65844e-13	Chlorophyllide a oxygenase, chloroplastic (AHRD V3.3 *** A0A2G2Z9Y9_CAPAN)
Solyc04g005070.3.1	125.556	195.277	225.213	441.77	481.274	335.645	182	420	0.433822	-1.20483	1.54478e-05	0.000614215	Major facilitator superfamily protein (AHRD V3.3 *** A0A2U1N7S7_ARTAN)
Solyc06g036260.3.1	241.762	264.606	291.185	572.218	680.06	578.122	266	610	0.435726	-1.19851	7.48881e-14	2.88332e-11	beta-carotene hydroxylase-1
Solyc07g005370.4.1	388.689	238.03	204.739	635.797	550.706	717.875	277	635	0.436604	-1.1956	9.57749e-05	0.00281847	Bet v I domain (AHRD V3.3 *** A0A200PXK2_9MAGN)
Solyc02g090960.1.1	116.206	137.503	203.602	317.899	374.747	352.368	152	348	0.437613	-1.19227	6.75039e-10	1.11386e-07	Protein RALF-like 34 (AHRD V3.3 *** A0A2G2XHD5_CAPBA)
Solyc10g024470.3.1	81.4779	78.5731	68.2464	186.354	183.569	151.697	76	174	0.437669	-1.19209	8.94433e-09	1.06507e-06	Chromo domain protein LHP1 (AHRD V3.3 *-* A0A2G3DIP3_CAPCH)
Solyc12g056200.2.1	93.4992	75.1066	63.6967	169.911	188.324	172.003	77	177	0.438109	-1.19064	4.28345e-07	2.92757e-05	DUF604 domain-containing protein (AHRD V3.3 *** A0A1Q3C751_CEPFO)
Solyc10g018850.2.1	56.0995	50.8414	59.1469	120.582	134.11	124.225	55	126	0.438323	-1.18993	2.38349e-07	1.77045e-05	Endo-1,3(4)-beta-D-glucanase (AHRD V3.3 *** A0A2I0WB41_9ASPA)
Solyc09g091510.3.1	514.245	539.612	213.839	1129.09	884.554	877.934	423	964	0.43841	-1.18965	3.23266e-07	2.29009e-05	chalcone synthase 1
Solyc08g083190.3.1	68.1208	93.5944	100.095	174.296	195.933	226.949	87	199	0.438412	-1.18964	1.50032e-08	1.65042e-06	Alpha/beta-Hydrolases superfamily protein (AHRD V3.3 *** A0A2U1LI82_ARTAN)
Solyc01g103250.4.1	80.1422	100.527	127.393	225.818	269.171	204.254	103	233	0.440567	-1.18257	4.86567e-11	1.01263e-08	Zinc finger CCCH domain-containing protein (AHRD V3.3 *-* A0A2K3NPU7_TRIPR)
Solyc10g085850.1.1	40.0711	55.4634	92.1327	103.043	177.862	140.947	63	141	0.444865	-1.16856	0.000160985	0.0043496	TPSI1 protein (AHRD V3.3 *** Q41336_SOLLC)
Solyc05g051850.3.1	368.654	320.07	213.839	818.863	624.895	570.956	301	672	0.447986	-1.15848	2.15813e-07	1.62394e-05	putative myo-inositol-1-phosphatase
Solyc06g075510.4.1	53.4281	64.7073	68.2464	140.314	146.475	129.003	62	139	0.448258	-1.1576	3.67592e-08	3.61351e-06	APETALA2e
Solyc05g018130.3.1	84.1493	69.3292	64.8341	175.392	155.035	156.475	73	162	0.44837	-1.15724	6.49714e-07	4.14615e-05	2-oxoglutarate (2OG) and Fe(II)-dependent oxygenase superfamily protein (AHRD V3.3 *** B4FBV2_MAIZE)
Solyc05g050210.4.1	21.3712	46.2195	54.5972	82.2152	101.771	88.3906	41	91	0.448598	-1.1565	1.65395e-05	0.00064869	GDSL esterase/lipase (AHRD V3.3 *** A0A2G2ZIE8_CAPAN)
Solyc02g071110.3.1	98.842	84.3505	59.1469	209.375	141.719	188.726	81	180	0.448927	-1.15545	1.74846e-07	1.38801e-05	Purine permease (AHRD V3.3 *** A0A2R6Q6Y9_ACTCH),Pfam:PF16913
Solyc05g005980.4.1	90.8278	112.082	125.118	256.511	275.829	198.282	109	244	0.448972	-1.1553	1.56243e-07	1.26698e-05	protein NRT1/ PTR FAMILY 1.2-like (AHRD V3.3 *** A0A2I4HMB7_9ROSI)
Solyc07g043390.4.1	1890.02	3343.98	3336.11	7067.22	7040.29	4874.62	2857	6327	0.451483	-1.14726	0.000268557	0.00662106	Cellulose synthase (AHRD V3.3 *** A0A200Q4F9_9MAGN)
Solyc10g018900.1.1	30.7212	27.7317	22.7488	53.7139	61.8237	63.3068	27	60	0.454035	-1.13912	0.000419254	0.00956513	Unknown protein
Solyc09g098490.4.1	52.0924	63.5518	84.1706	126.063	160.742	152.892	67	147	0.454438	-1.13785	2.79473e-06	0.00014035	clathrin interactor EPSIN 2-like (AHRD V3.3 *** A0A2I4ETK3_9ROSI)
Solyc10g055730.3.1	62.778	51.9969	38.673	103.043	121.745	112.28	51	112	0.455243	-1.13529	1.80557e-05	0.000689428	HXXXD-type acyl-transferase family protein (AHRD V3.3 *-* A0A2K3L8P7_TRIPR)
Solyc06g035530.3.1	49.421	33.5091	39.8104	94.2734	74.1884	100.335	41	90	0.456629	-1.13091	0.000349768	0.00819472	gibberellin 20-oxidase-2
Solyc04g049340.3.1	140.249	150.213	76.2085	276.243	244.441	280.7	122	267	0.457547	-1.12801	1.37889e-06	7.73148e-05	Tryptophan/tyrosine permease (AHRD V3.3 *** A0A2U1PXY3_ARTAN)
Solyc10g037980.2.1	196.348	165.235	185.403	385.863	435.619	371.48	182	398	0.458511	-1.12497	2.78879e-11	6.1356e-09	Thioredoxin-like protein Clot (AHRD V3.3 *** A0A2G2XZE0_CAPAN)
Solyc03g097170.3.1	94.8349	80.8841	76.2085	219.24	208.298	121.836	84	183	0.458572	-1.12478	0.000310499	0.0074023	NAD(P)-binding Rossmann-fold superfamily protein (AHRD V3.3 *** A0A2U1LGD5_ARTAN)
Solyc08g078210.3.1	307.212	266.917	159.242	575.506	521.221	494.51	244	530	0.460881	-1.11753	1.16334e-11	2.71459e-09	Nudix hydrolase 8 (AHRD V3.3 *** A0A2G2XL67_CAPBA)
Solyc03g082620.4.1	116.206	80.8841	48.91	157.853	178.813	197.087	82	178	0.460887	-1.11751	5.12478e-06	0.000233967	Metal-nicotianamine transporter YSL1 (AHRD V3.3 *** A0A2G2X7E8_CAPBA)
Solyc10g085830.2.1	176.313	231.097	224.076	436.289	505.052	425.231	210	456	0.462095	-1.11374	1.27847e-10	2.54603e-08	O-methyltransferase, putative (AHRD V3.3 *** B9S0A7_RICCO)
Solyc12g010960.2.1	50.7567	32.3536	39.8104	70.1569	118.892	76.4459	41	88	0.462988	-1.11095	0.000373578	0.00865598	2-alkenal reductase (NADP(+)-dependent) (AHRD V3.3 *** A0A2G2WX40_CAPBA)
Solyc10g150149.1.1	33.3926	47.375	23.8863	75.638	71.335	78.8349	35	75	0.463464	-1.10947	3.60755e-05	0.00125132	transmembrane protein (AHRD V3.3 --* AT5G03120.2)
Solyc06g035790.3.1	26.7141	35.8201	40.9479	82.2152	78.9441	62.1123	34	74	0.46348	-1.10942	8.96375e-05	0.00266501	S-adenosyl-L-methionine-dependent methyltransferases superfamily protein (AHRD V3.3 *** A0A2U1NSE2_ARTAN)
Solyc04g080750.4.1	90.8278	100.527	92.1327	187.451	222.565	197.087	94	202	0.466952	-1.09865	2.63132e-07	1.91754e-05	TRAM, LAG1 and CLN8 (TLC) lipid-sensing domain containing protein (AHRD V3.3 *** F4HWQ7_ARATH)
Solyc08g082590.3.1	134.906	123.637	105.782	246.646	280.584	252.033	121	260	0.467525	-1.09688	4.48181e-08	4.31393e-06	Glutaredoxin (AHRD V3.3 *** A0A2U1KGP9_ARTAN)
Solyc01g088500.3.1	22.7069	25.4207	30.7109	59.1949	64.6771	44.1953	26	56	0.469089	-1.09207	0.000202467	0.00526118	Wall-associated receptor kinase galacturonan-binding domain (AHRD V3.3 *** A0A200R1S9_9MAGN)
Solyc05g056120.3.1	388.689	413.664	360.569	859.423	815.121	797.905	388	824	0.470353	-1.08819	1.34662e-13	4.71336e-11	GATA transcription factor (AHRD V3.3 *** K4C2T6_SOLLC)
Solyc01g109880.3.1	321.904	370.911	251.374	791.458	718.106	496.899	315	669	0.470574	-1.08751	1.43101e-08	1.58932e-06	BZIP transcription factor (AHRD V3.3 *** Q8GTZ1_CAPCH)
Solyc12g036160.3.1	48.0853	67.0182	56.872	131.544	118.892	114.669	57	122	0.471031	-1.08611	4.04912e-05	0.00138167	ABC transporter C family member 2 (AHRD V3.3 *-* A0A2G3DGG8_CAPCH)
Solyc02g005180.3.1	174.977	117.86	118.294	288.301	295.802	286.672	137	290	0.472143	-1.08271	4.82993e-09	6.37578e-07	Sugar facilitator protein 2
Solyc10g075107.1.1	9641.1	9507.35	8619.53	18805.4	18875.2	21062.1	9256	19581	0.472706	-1.08099	1.6759e-17	1.13867e-14	Non-specific lipid-transfer protein (AHRD V3.3 *** Q4A1N1_SOLLC)
Solyc10g075100.2.1	10357	10541.5	9420.28	20675.5	20426.5	23029.3	10106	21377	0.472761	-1.08082	1.81352e-17	1.19698e-14	Non-specific lipid-transfer protein (AHRD V3.3 *** Q4A1N1_SOLLC)
Solyc10g019040.2.1	275.155	268.073	270.711	580.987	583.996	555.428	271	573	0.473107	-1.07976	5.71384e-12	1.46662e-09	kinetochore protein Nuf2 (AHRD V3.3 *** A0A2I4GDS6_9ROSI)
Solyc05g005170.4.1	245.769	278.472	259.336	531.658	612.53	511.232	261	552	0.473341	-1.07905	2.14163e-07	1.62209e-05	Pectin lyase-like superfamily protein (AHRD V3.3 *** O22699_ARATH)
Solyc10g037960.3.1	172.306	125.948	117.156	289.397	296.754	290.256	138	292	0.473992	-1.07706	8.49787e-10	1.37279e-07	2-oxoglutarate (2OG) and Fe(II)-dependent oxygenase superfamily protein (AHRD V3.3 *** Q9FI36_ARATH)
Solyc08g075240.3.1	208.37	346.646	383.318	576.602	760.907	640.235	313	659	0.474446	-1.07568	7.04051e-06	0.000308035	Long-chain-alcohol oxidase (AHRD V3.3 *** A0A2G3C0E1_CAPCH)
Solyc10g037950.2.1	169.634	127.104	134.218	309.129	301.509	291.45	144	301	0.477731	-1.06573	1.27952e-09	1.97054e-07	2-oxoglutarate (2OG) and Fe(II)-dependent oxygenase superfamily protein (AHRD V3.3 *** Q9FI36_ARATH)
Solyc09g082690.3.1	212.377	162.924	116.019	360.651	267.268	391.785	164	340	0.481825	-1.05342	1.33239e-05	0.000539993	superoxide dismutase
Solyc05g014700.3.1	36.064	40.442	42.0853	73.4456	86.5531	86.0017	40	82	0.482078	-1.05266	0.000241497	0.00603768	Acid phosphatase/vanadium-dependent haloperoxidase-related protein (AHRD V3.3 *** Q9FXC5_ARATH)
Solyc08g080190.4.1	241.762	231.097	210.427	438.481	477.469	487.343	228	468	0.486916	-1.03825	3.99302e-10	7.04143e-08	Glucose-methanol-choline (GMC) oxidoreductase family protein (AHRD V3.3 *** A0A2U1QFE7_ARTAN)
Solyc01g094750.4.1	141.584	159.457	187.678	345.304	355.724	301.006	163	334	0.487728	-1.03585	1.44835e-08	1.60087e-06	Cytochrome P450 (AHRD V3.3 *** A0A2U1NG86_ARTAN)
Solyc10g084380.1.1	215.048	271.539	309.384	526.177	577.338	525.566	265	543	0.488601	-1.03327	1.25174e-10	2.51448e-08	WRKY transcription factor 44
Solyc03g115940.4.1	682.544	569.655	442.464	1158.69	1092.85	1215.97	565	1156	0.488727	-1.0329	3.83879e-13	1.26686e-10	Dof zinc finger protein (AHRD V3.3 *** A0A2K3MQ38_TRIPR)
Solyc01g096740.4.1	56.0995	72.7957	72.7962	134.833	149.328	127.808	67	137	0.489579	-1.03039	2.09091e-05	0.000790541	Protein ZINC INDUCED FACILITATOR-LIKE 1 (AHRD V3.3 *** A0A1J3IH30_NOCCA)
Solyc02g037490.1.1	38.7354	41.5975	52.3223	78.9266	99.869	91.974	44	90	0.489919	-1.02938	0.000384988	0.0088936	AMP-dependent synthetase/ligase (AHRD V3.3 *** A0A200RCS7_9MAGN)
Solyc10g050210.3.1	30.7212	28.8872	40.9479	63.5797	72.2861	69.2791	34	68	0.490171	-1.02864	0.000305851	0.00731414	ABSCISIC ACID-INSENSITIVE 5-like protein 5 (AHRD V3.3 *** A0A1U8GBR9_CAPAN)
Solyc05g010320.4.1	423.418	514.192	469.763	1104.97	913.088	852.85	469	957	0.490218	-1.0285	9.62596e-11	1.95061e-08	Chalcone-flavonone isomerase family protein (AHRD V3.3 *** A0A193AUW5_SOLME)
Solyc07g043490.1.1	466.16	706.002	803.033	1361.48	1639.75	1026.05	658	1342	0.490453	-1.02781	0.000198489	0.00518831	Glycosyltransferase (AHRD V3.3 *** P93789_SOLTU)
Solyc02g080510.1.1	153.606	125.948	113.744	314.61	258.708	228.143	131	267	0.490726	-1.02701	1.81497e-09	2.68767e-07	Senescence regulator S40 (AHRD V3.3 *** A0A200Q815_9MAGN)
Solyc03g113910.3.1	321.904	253.052	425.403	640.182	750.444	646.207	333	679	0.491134	-1.02581	7.04639e-05	0.00219083	Gibberellin-regulated protein 14 (AHRD V3.3 *** A0A2G3AWC5_CAPCH)
Solyc07g045460.3.1	90.8278	98.2164	68.2464	206.086	162.644	154.086	86	174	0.492124	-1.02291	1.75726e-06	9.52923e-05	SNF1-related protein kinase regulatory subunit beta-2 (AHRD V3.3 *** A0A2G3BYB4_CAPCH)
Solyc03g097370.4.1	695.901	593.92	509.573	1327.5	1097.61	1219.55	600	1215	0.493707	-1.01827	9.6303e-13	2.81607e-10	P-loop containing nucleoside triphosphate hydrolases superfamily protein (AHRD V3.3 *** A0A2U1LV77_ARTAN)
Solyc10g085920.3.1	180.32	211.454	131.943	345.304	360.48	354.757	175	354	0.493821	-1.01794	1.06042e-08	1.24324e-06	UDP-glucuronic acid decarboxylase 1 (AHRD V3.3 *** A0A1J3FDM8_NOCCA)
Solyc05g054315.1.1	209.705	292.338	292.322	556.871	596.361	455.092	265	536	0.493909	-1.01768	1.23498e-09	1.91472e-07	Epoxide hydrolase (AHRD V3.3 *** Q41413_SOLTU)
Solyc06g075150.3.1	48.0853	43.9085	58.0095	103.043	107.478	93.1685	50	101	0.493936	-1.0176	4.8966e-05	0.00162757	Auxin Response Factor 10B
Solyc03g025390.3.1	551.645	551.167	433.365	1175.13	1010.1	923.324	512	1036	0.494177	-1.0169	9.32173e-13	2.76079e-10	Short-chain dehydrogenase TIC 32, chloroplastic (AHRD V3.3 *** A0A2G2X6Q5_CAPBA)
Solyc03g064010.4.1	65.4494	125.948	102.37	200.605	230.174	163.642	98	198	0.494207	-1.01681	2.30381e-06	0.000119328	Receptor protein kinase-like protein (AHRD V3.3 *** A0A2R6S230_ACTCH)
Solyc10g078580.1.1	1287.62	983.319	947.488	2065.25	2149.56	2293.38	1073	2169	0.49452	-1.0159	4.61536e-09	6.16297e-07	arabinogalactan protein 14 (AHRD V3.3 *** XP_004249150.1)
Solyc10g079620.2.1	36.064	56.6189	60.2844	115.101	96.0645	97.9464	51	103	0.49486	-1.01491	8.35051e-05	0.00252494	haloacid dehalogenase-like hydrolase domain-containing protein 3 (AHRD V3.3 *** A0A2I4DP12_9ROSI),Pfam:PF13419
Solyc08g060970.4.1	97.5063	137.503	128.531	263.089	244.441	224.56	121	244	0.496578	-1.00991	4.73741e-08	4.50366e-06	polygalacturonase AF118567
Solyc02g090480.4.1	89.4921	125.948	112.607	189.643	268.22	201.865	109	220	0.497246	-1.00797	5.15199e-08	4.83806e-06	Peptidyl-prolyl cis-trans isomerase CYP40 (AHRD V3.3 *** A0A2G3ABJ7_CAPAN)
Solyc01g106060.3.1	126.892	91.2835	54.5972	197.316	178.813	172.003	91	183	0.497639	-1.00683	1.96985e-06	0.000104132	Glutamine amidotransferase (AHRD V3.3 *** A0A200PUF5_9MAGN)
Solyc01g095530.2.1	236.419	179.1	119.431	400.114	282.487	388.202	178	357	0.49958	-1.00121	0.000369951	0.00858919	hypothetical protein (AHRD V3.3 *-* AT5G41761.1)
Solyc03g096460.4.1	1135.35	1014.52	947.488	463.694	522.172	560.205	1032	515	2.00337	1.00243	3.22842e-12	8.77407e-10	wound/stress protein AY568721
Solyc01g108020.3.1	420.746	400.954	426.54	220.337	202.591	197.087	416	207	2.01324	1.00952	3.52075e-09	4.94058e-07	Thioredoxin M3, chloroplastic (AHRD V3.3 *** A0A1U8E6Y3_CAPAN)
Solyc01g079980.3.1	172.306	266.917	303.697	109.62	116.989	142.142	248	123	2.01469	1.01056	7.75273e-07	4.71305e-05	Eukaryotic aspartyl protease family protein (AHRD V3.3 *** A0A2U1ML86_ARTAN)
Solyc09g098100.4.1	399.375	396.332	319.621	163.334	174.057	216.199	372	185	2.01472	1.01058	8.48104e-09	1.01513e-06	NB-LRR tospovirus immune receptor (AHRD V3.3 *** A0A221IWV2_SOLPN)
Solyc06g050250.1.1	367.318	305.049	250.237	138.121	130.305	188.726	308	152	2.01815	1.01303	0.000335617	0.00788717	Adenine/guanine permease AZG1 (AHRD V3.3 *** A0A2G2WI90_CAPBA)
Solyc02g064940.1.1	4105.95	3550.81	2456.87	1870.12	1360.12	1734.37	3371	1655	2.03715	1.02655	0.000202242	0.00526118	Leucine-rich repeat family protein (AHRD V3.3 *** G3CHK6_PONTR)
Solyc01g095630.3.1	467.496	503.792	505.024	254.319	189.276	279.505	492	241	2.04164	1.02973	2.54646e-10	4.78259e-08	WRKY transcription factor 41
Solyc03g114100.1.1	388.689	256.518	295.735	147.987	173.106	139.753	314	154	2.04177	1.02982	5.32754e-06	0.000241316	hypothetical protein (AHRD V3.3 *** AT1G52720.1)
Solyc06g071280.4.1	937.663	812.307	706.351	480.137	335.75	385.813	819	401	2.04404	1.03142	1.81897e-07	1.42925e-05	Enhanced disease susceptibility 1 protein (AHRD V3.3 *** Q2TQV0_SOLTU)
Solyc08g062330.3.1	178.984	190.655	159.242	115.101	61.8237	81.2238	176	86	2.04875	1.03474	3.89765e-07	2.68775e-05	Ankyrin repeat family protein (AHRD V3.3 *** F8WLA0_CITUN)
Solyc12g007210.2.1	176.313	242.652	213.839	104.139	105.576	97.9464	211	103	2.05682	1.04041	2.86841e-08	2.88101e-06	Rac-like GTP binding protein (AHRD V3.3 *** Q9S821_PHYPA)
Solyc06g068460.3.1	357.968	345.491	250.237	165.527	125.55	169.614	318	154	2.07014	1.04973	1.02963e-05	0.000430119	WRKY transcription factor 40
Solyc04g078880.3.1	375.332	387.088	348.057	201.701	164.546	169.614	370	179	2.07232	1.05125	3.24476e-10	5.85603e-08	cold regulated protein 27 (AHRD V3.3 *** AT5G42900.2)
Solyc06g060760.3.1	269.812	224.164	199.052	85.5038	82.7486	166.031	231	111	2.07318	1.05184	0.000307205	0.00733893	tonoplast intrinsic protein 2.3
Solyc07g014670.3.1	166.963	131.725	131.943	92.081	61.8237	52.5566	144	69	2.08577	1.06058	1.92124e-06	0.000102264	Cytochrome P450 (AHRD V3.3 *-* A0A200QZM5_9MAGN)
Solyc05g012500.3.1	197.684	207.988	189.953	95.3696	84.6509	105.113	199	95	2.08893	1.06276	1.27177e-07	1.06834e-05	WRKY transcription factor 57
Solyc01g100000.3.1	797.414	606.631	512.986	285.013	292.949	338.034	639	305	2.09284	1.06546	5.51647e-05	0.00179235	F-box domain, Phloem protein 2-like protein (AHRD V3.3 *** A0A2U1MNC1_ARTAN)
Solyc03g115870.3.1	134.906	113.238	166.066	65.7721	57.068	74.057	138	66	2.10369	1.07292	1.48643e-07	1.22635e-05	Thioredoxin-like 1-2, chloroplastic (AHRD V3.3 *** A0A2G3CZB1_CAPCH)
Solyc03g026000.4.1	195.013	162.924	175.166	83.3114	73.2373	96.7519	178	84	2.10462	1.07356	1.59553e-06	8.86016e-05	bromodomain-containing protein DDB_G0271118-like (AHRD V3.3 *** XP_021765153.1)
Solyc09g011380.3.1	482.189	504.948	386.73	236.78	195.933	219.782	458	217	2.10556	1.0742	8.96258e-12	2.13448e-09	BEL1-like homeodomain protein 9 (AHRD V3.3 *** A0A2G2VXF9_CAPBA)
Solyc02g084740.4.1	106.856	135.192	80.7583	55.9063	39.9476	57.3345	108	51	2.10725	1.07536	0.000331329	0.00779434	Cytochrome P450 (AHRD V3.3 *** A0A200QE89_9MAGN)
Solyc02g064960.3.1	248.441	251.896	207.014	106.332	116.989	112.28	236	112	2.10771	1.07568	1.54913e-08	1.67226e-06	APETALA2b
Solyc06g076350.3.1	243.098	189.5	189.953	100.851	108.429	84.8072	208	98	2.11689	1.08195	9.21792e-08	8.03559e-06	LePCL1
Solyc08g065320.3.1	160.284	109.771	142.18	62.4835	54.2146	77.6404	137	65	2.12122	1.0849	3.09605e-07	2.20067e-05	green ripe-like 1
Solyc01g087790.2.1	858.857	742.978	919.052	380.382	363.333	444.342	840	396	2.12186	1.08533	4.93869e-13	1.54174e-10	Subtilisin-like protease (AHRD V3.3 *** O82006_SOLLC)
Solyc04g082420.3.1	1812.55	1264.1	1633.36	772.823	726.666	716.681	1570	739	2.1253	1.08766	5.10291e-09	6.69787e-07	BTB/POZ domain-containing protein (AHRD V3.3 *** A0A1U8GAB1_CAPAN)
Solyc03g031980.4.1	189.67	169.857	126.256	78.9266	60.8725	88.3906	162	76	2.12885	1.09008	2.11216e-06	0.000110642	Lectin-receptor kinase (AHRD V3.3 *** A0A2U1KV35_ARTAN)
Solyc04g076780.4.1	1156.72	1050.34	832.607	449.443	429.912	537.511	1013	472	2.14534	1.10121	3.72703e-09	5.13611e-07	Oligopeptide transporter (AHRD V3.3 *** A0A200QXQ7_9MAGN)
Solyc02g078500.2.1	118.878	94.7499	81.8957	51.5215	51.3612	34.6396	99	46	2.14891	1.10361	2.80098e-05	0.00100163	Aluminum induced protein with YGL and LRDR motifs (AHRD V3.3 *** Q9FG81_ARATH)
Solyc06g053670.1.1	164.291	171.012	152.417	78.9266	62.7748	84.8072	163	76	2.15321	1.10649	6.0757e-08	5.57146e-06	Enoyl-CoA delta isomerase 2, peroxisomal (AHRD V3.3 *** A0A2G2Z9B1_CAPAN)
Solyc10g008710.3.1	122.885	71.6402	48.91	43.8481	38.0453	31.0562	81	38	2.15525	1.10786	0.000405039	0.0092928	GDSL esterase/lipase (AHRD V3.3 *** A0A2R6PY02_ACTCH)
Solyc01g099840.3.1	1335.7	955.588	884.929	511.926	416.596	538.705	1059	489	2.16478	1.11422	2.28014e-06	0.000118634	Dormancy/auxin associated protein (AHRD V3.3 *** A0A2K3MXX9_TRIPR)
Solyc04g007780.3.1	157.613	102.838	93.2701	48.2329	45.6544	69.2791	118	54	2.16786	1.11627	4.09779e-07	2.80899e-05	Sn-1 protein (AHRD V3.3 *** Q42393_CAPAN)
Solyc05g009310.3.1	1540.07	1202.86	1202.27	613.873	518.368	684.43	1315	606	2.17167	1.1188	9.5086e-07	5.61786e-05	Zinc finger protein CONSTANS-LIKE 7 (AHRD V3.3 *** A0A2G2VK65_CAPBA)
Solyc06g062370.4.1	538.288	697.914	630.142	289.397	367.137	201.865	622	286	2.17421	1.12049	0.000111346	0.00321125	acid phosphatase 1-like (AHRD V3.3 *** A0A1U7W9D3_NICSY)
Solyc05g018230.4.1	406.054	305.049	232.038	156.757	129.354	146.92	314	144	2.178	1.123	4.66953e-05	0.00155658	Sugar transporter protein 12
Solyc04g079860.1.1	269.812	231.097	189.953	114.005	82.7486	119.447	230	105	2.18489	1.12756	1.25499e-08	1.41422e-06	Hexosyltransferase (AHRD V3.3 *** A0A2G2ZRY0_CAPAN)
Solyc05g051900.3.1	431.432	292.338	271.848	146.891	129.354	176.781	332	151	2.1977	1.136	2.78641e-05	0.000997967	Major facilitator superfamily (AHRD V3.3 *** A0A200QUR2_9MAGN)
Solyc09g065480.2.1	243.098	232.253	181.991	99.7544	95.1133	103.919	219	100	2.20004	1.13753	5.75533e-08	5.36104e-06	type I inositol polyphosphate 5-phosphatase 4-like (AHRD V3.3 *** A0A2I4HJ41_9ROSI)
Solyc10g084840.2.1	462.153	373.222	536.872	178.681	178.813	261.588	457	206	2.21658	1.14834	3.2811e-06	0.000161614	Thaumatin-like protein (AHRD V3.3 *** A0A2G2VUW4_CAPBA)
Solyc02g092550.3.1	185.663	153.68	191.09	74.5418	62.7748	100.335	177	79	2.23197	1.15832	5.15207e-06	0.00023475	LOB domain-containing protein 38 (AHRD V3.3 *** A0A2G2XGY4_CAPBA)
Solyc04g014530.1.1	88.1564	94.7499	79.6209	32.8861	38.9965	45.3898	88	39	2.23861	1.1626	0.000149225	0.00406515	Ethylene Response Factor C.2
Solyc11g020670.1.1	201.691	190.655	185.403	97.562	68.4816	91.974	193	86	2.23919	1.16297	8.19639e-08	7.25459e-06	TCP transcription factor 12
Solyc07g042520.4.1	219.055	134.036	39.8104	54.8101	25.6806	94.363	131	58	2.24703	1.16802	7.32544e-09	9.04946e-07	Sucrose synthase (AHRD V3.3 *** K4CEB3_SOLLC)
Solyc04g039980.3.1	106.856	109.771	84.1706	42.7519	37.0942	53.7511	100	45	2.25153	1.17091	1.70329e-05	0.000662421	Disease resistance protein (TIR-NBS-LRR class) (AHRD V3.3 *-* F4I270_ARATH)
Solyc04g054260.4.1	193.677	192.966	144.455	59.1949	62.7748	113.474	177	78	2.25573	1.17359	1.37385e-08	1.54065e-06	Cytochrome p450 (AHRD V3.3 *** A0A2K3NDQ9_TRIPR)
Solyc04g074020.2.1	233.748	314.292	211.564	131.544	83.6997	120.641	253	112	2.2615	1.17728	0.000325605	0.00767531	Receptor protein kinase, putative (AHRD V3.3 *** A0A061FG24_THECC)
Solyc03g111310.3.1	439.446	269.228	224.076	140.314	122.696	149.308	311	137	2.26221	1.17773	9.73835e-08	8.45736e-06	Snf1-related protein kinase regulatory subunit gamma-1 (AHRD V3.3 *** A0A1J6IJ95_NICAT)
Solyc06g066370.4.1	395.368	305.049	266.161	140.314	107.478	177.976	322	142	2.2702	1.18282	1.73389e-05	0.000670933	WRKY transcription factor 31
Solyc06g051260.4.1	426.089	317.759	266.161	161.142	153.132	129.003	337	148	2.27851	1.18809	8.57534e-13	2.57271e-10	bHLH transcription factor 043
Solyc02g093040.4.1	271.148	169.857	194.502	75.638	71.335	131.391	212	93	2.283	1.19093	9.0477e-05	0.00268307	Cysteine proteinase RD21a (AHRD V3.3 *** A0A2G2XHR6_CAPBA)
Solyc11g064800.3.1	136.242	140.969	142.18	81.119	53.2635	48.9732	140	61	2.28731	1.19365	1.51338e-07	1.23973e-05	Protein LATERAL ROOT PRIMORDIUM 1 (AHRD V3.3 *** A0A2G3B9J0_CAPCH)
Solyc08g076970.3.1	1608.19	2091.43	1885.88	953.696	947.329	525.566	1862	809	2.30179	1.20275	0.000105168	0.00305596	Acetylornithine deacetylase (AHRD V3.3 *** A0A2G2XLB1_CAPBA)
Solyc02g077050.3.1	528.938	610.097	457.251	246.646	199.738	246.06	532	231	2.30529	1.20495	5.74194e-09	7.49404e-07	Cysteine protease (AHRD V3.3 *** A0A2U1Q178_ARTAN)
Solyc08g006765.1.1	1096.61	877.014	848.531	327.765	370.942	524.371	941	408	2.30742	1.20628	1.63031e-05	0.000642694	N-acetyltransferase (AHRD V3.3 *** B6T916_MAIZE)
Solyc04g082050.3.1	176.313	138.658	94.4076	59.1949	48.5078	69.2791	136	59	2.31311	1.20983	1.06445e-09	1.68424e-07	Cellular retinaldehyde-binding/triple function, C-terminal (AHRD V3.3 *** B6SN40_MAIZE)
Solyc05g006340.3.1	593.052	374.378	323.033	213.759	161.693	181.559	430	186	2.31676	1.21211	0.000212075	0.00547391	Transducin/WD40 repeat-like superfamily protein (AHRD V3.3 *** A0A2U1QGB4_ARTAN)
Solyc02g068080.3.1	1011.13	680.582	729.1	323.38	273.926	444.342	807	347	2.32402	1.21662	3.60419e-11	7.63857e-09	Chloride channel protein (AHRD V3.3 *** K4B7E0_SOLLC)
Solyc09g009250.3.1	49.421	69.3292	44.3602	16.443	23.7783	29.8617	54	23	2.32739	1.21871	1.78944e-05	0.000686676	Trihelix transcription factor GTL1 (AHRD V3.3 *** A0A2G2VWZ1_CAPBA)
Solyc02g063270.4.1	678.537	565.033	524.36	294.878	224.467	238.894	589	253	2.33162	1.22134	4.8633e-12	1.27667e-09	Protein DETOXIFICATION (AHRD V3.3 *** A0A328DLR5_9ASTE)
Solyc06g064510.2.1	603.738	612.408	597.156	151.276	251.099	375.063	604	259	2.33241	1.22182	4.13018e-05	0.00140105	O-methyltransferase (AHRD V3.3 *** A0A1B4Z3W3_9ROSA)
Solyc08g014080.4.1	677.201	544.234	552.796	245.549	229.223	281.894	591	252	2.3448	1.22946	2.77763e-15	1.30951e-12	RING/FYVE/PHD zinc finger superfamily protein (AHRD V3.3 *** A0A2U1NXA0_ARTAN)
Solyc04g055253.1.1	61.4423	45.064	43.2227	17.5392	19.9738	26.2783	50	21	2.34717	1.23092	0.000169084	0.00451562	S-adenosyl-L-methionine-dependent methyltransferases superfamily protein (AHRD V3.3 *** A0A2U1PMX3_ARTAN)
Solyc04g074770.2.1	291.183	380.155	309.384	143.603	125.55	148.114	327	139	2.35035	1.23288	2.98625e-14	1.35266e-11	Unknown protein
Solyc02g076800.1.1	69.4565	57.7743	42.0853	32.8861	16.1693	22.6949	56	24	2.3598	1.23866	0.000228727	0.00579838	Phosphatidylinositol 4-phosphate 5-kinase MSS4-like protein (AHRD V3.3 *** A0A2P5EP15_TREOI)
Solyc08g005580.3.1	138.913	130.57	97.8199	55.9063	41.8499	57.3345	122	52	2.36831	1.24386	3.50602e-06	0.000170871	ABC transporter G family member 14 (AHRD V3.3 *** A0A2G2W3Y1_CAPBA)
Solyc12g089385.1.1	110.863	99.3719	64.8341	53.7139	19.9738	41.8064	92	38	2.38167	1.25198	2.11084e-07	1.60932e-05	FAD/NAD(P)-binding oxidoreductase family protein (AHRD V3.3 *** A0A2U1M9H9_ARTAN)
Solyc09g008430.4.1	142.92	138.658	156.967	49.3291	62.7748	71.6681	146	61	2.38636	1.25481	1.33273e-09	2.0389e-07	CHY zinc finger family protein, expressed (AHRD V3.3 *** Q337P2_ORYSJ)
Solyc11g020640.3.1	73.4636	54.3079	60.2844	24.1165	29.4851	25.0838	63	26	2.38997	1.25699	0.000389519	0.00896243	Alcohol acyl transferase (AHRD V3.3 *** Q6QLX4_SOLLC)
Solyc05g052300.4.1	235.084	207.988	176.303	76.7342	81.7975	99.1408	206	86	2.40373	1.26527	1.5835e-10	3.07398e-08	Amino acid transporter (AHRD V3.3 *** S8C1J4_9LAMI)
Solyc10g055780.1.1	367.318	361.667	435.64	156.757	146.475	180.365	388	161	2.40826	1.26799	1.78025e-12	4.8959e-10	Chitinase (AHRD V3.3 *** B9VRK7_CAPAN)
Solyc10g084320.3.1	2048.97	1923.89	2182.75	862.711	880.75	812.238	2052	852	2.40858	1.26818	2.38788e-21	2.75812e-18	Subtilisin-like protease (AHRD V3.3 *** O82777_SOLLC)
Solyc01g006680.4.1	765.358	760.31	675.64	298.167	278.682	335.645	734	304	2.41241	1.27047	4.29311e-17	2.75487e-14	2-oxoglutarate (2OG) and Fe(II)-dependent oxygenase superfamily protein (AHRD V3.3 *** A0A2U1NBL4_ARTAN)
Solyc05g005150.1.1	133.57	121.326	118.294	53.7139	36.1431	64.5013	124	51	2.41769	1.27363	1.60765e-07	1.28506e-05	F-box/Kelch repeat-containing F-box family protein (AHRD V3.3 *** C4PVT9_ARATH)
Solyc04g071890.3.1	817.45	813.463	737.062	347.496	261.562	369.091	789	326	2.42087	1.27553	1.52688e-18	1.17575e-15	Peroxidase (AHRD V3.3 *** K4BTH6_SOLLC)
Solyc09g090980.3.1	340.604	236.875	222.938	135.929	93.2111	100.335	267	110	2.42937	1.28058	0.000158779	0.00429503	pathogenesis-related protein STH-2-like (AHRD V3.3 *** A0A1U7Y3H6_NICSY)
Solyc04g025650.3.1	390.025	310.826	250.237	120.582	120.794	146.92	317	129	2.44939	1.29242	3.85896e-14	1.71434e-11	FAD/NAD(P)-binding oxidoreductase family protein (AHRD V3.3 *** A0A2U1LBG7_ARTAN)
Solyc10g050110.1.1	602.402	528.057	492.512	217.048	205.445	240.088	541	221	2.44947	1.29247	1.40826e-17	9.85825e-15	Leucine-rich repeat family protein (AHRD V3.3 *** G3CHK6_PONTR)
Solyc10g050890.2.1	352.625	226.475	186.54	96.4658	73.2373	142.142	255	104	2.4552	1.29584	1.56309e-07	1.26698e-05	nitrite reductase 2
Solyc07g053120.4.1	411.396	430.997	267.299	223.625	94.1622	132.586	370	150	2.46394	1.30097	4.3968e-06	0.000205193	G-type lectin S-receptor-like serine/threonine-protein kinase (AHRD V3.3 *** A0A2G2Z3H8_CAPAN)
Solyc07g054430.3.1	371.325	366.289	456.114	163.334	150.279	169.614	398	161	2.47032	1.3047	6.21564e-14	2.43369e-11	folic acid binding / transferase (AHRD V3.3 *** AT2G20830.4)
Solyc07g056170.4.1	510.238	591.609	404.929	228.01	171.204	210.226	502	203	2.47239	1.30591	3.86463e-06	0.000184935	Subtilisin-like protease (AHRD V3.3 *** A0A2G3C254_CAPCH)
Solyc10g045240.2.1	609.08	796.13	493.649	233.491	151.23	382.23	633	256	2.47586	1.30793	3.79608e-06	0.000182694	Beta-glucosidase (AHRD V3.3 *** F8R893_9MAGN)
Solyc01g099340.3.1	86.8207	91.2835	67.109	23.0202	38.0453	37.0285	82	33	2.49977	1.3218	9.65968e-07	5.69256e-05	Protein indeterminate-domain 12 (AHRD V3.3 *** A0A2G2W7U4_CAPBA)
Solyc05g009050.3.1	264.469	254.207	164.929	87.6962	101.771	83.6128	228	91	2.50331	1.32384	4.99147e-08	4.70645e-06	Receptor-like protein kinase (AHRD V3.3 *** D3G6F0_CAPAN)
Solyc03g098780.2.1	1799.19	1527.55	1783.51	648.952	715.252	673.68	1703	679	2.50763	1.32632	3.77739e-21	4.15531e-18	Aspartic protease inhibitor 1 (AHRD V3.3 *** API1_SOLTU)
Solyc03g019770.4.1	422.082	410.198	343.507	175.392	133.159	160.059	392	156	2.5091	1.32717	3.4074e-13	1.14079e-10	testis-expressed sequence 2 protein-like (AHRD V3.3 *** A0A2I4FFJ2_9ROSI)
Solyc07g006500.3.1	118.878	105.149	68.2464	27.4051	42.801	45.3898	97	39	2.52841	1.33823	1.42581e-07	1.18908e-05	trehalose-6-phosphate synthase 1
Solyc04g076990.3.1	379.34	284.25	266.161	126.063	96.0645	144.531	310	122	2.53574	1.34241	7.55407e-07	4.6411e-05	Receptor-like protein kinase (AHRD V3.3 *** A0A2R6RNH0_ACTCH)
Solyc11g008440.3.1	215.048	209.143	225.213	83.3114	77.0418	95.5574	216	85	2.53762	1.34348	1.19575e-13	4.2497e-11	Amino acid transporter (AHRD V3.3 *** A0A200R5Q3_9MAGN)
Solyc12g094650.3.1	193.677	265.762	210.427	119.486	65.6282	78.8349	223	88	2.53786	1.34361	2.01478e-05	0.000763006	Transmembrane protein, putative (DUF594) (AHRD V3.3 *-* Q9FHI2_ARATH)
Solyc03g115770.3.1	241.762	232.253	199.052	97.562	77.0418	89.5851	224	88	2.54767	1.34918	1.64938e-12	4.59063e-10	Two-component response regulator-like APRR5 (AHRD V3.3 *** A0A2G3CZB4_CAPCH)
Solyc02g032950.3.1	82.8136	85.506	55.7346	28.5013	29.4851	29.8617	75	29	2.55047	1.35076	5.83101e-05	0.00187347	WRKY transcription factor 16
Solyc09g090470.3.1	133.57	180.256	139.905	57.0025	58.9703	60.9179	151	59	2.56504	1.35898	3.25159e-07	2.29009e-05	Protein NRT1/ PTR FAMILY 5.2 (AHRD V3.3 *** A0A2G3CS67_CAPCH)
Solyc07g041010.3.1	97.5063	77.4176	67.109	38.3671	16.1693	39.4174	81	31	2.57608	1.36518	4.38364e-07	2.98721e-05	60S ribosomal protein L18a-like protein (AHRD V3.3 *** A0A1J3E1C5_NOCCA)
Solyc09g065475.1.1	77.4707	72.7957	63.6967	21.924	33.2897	27.4728	71	28	2.58764	1.37164	3.49045e-05	0.00121934	Unknown protein
Solyc06g008300.4.1	73.4636	80.8841	68.2464	41.6557	19.0227	25.0838	74	29	2.59548	1.376	1.82635e-06	9.81175e-05	Hcr2-5D (AHRD V3.3 *** Q9ZTJ6_SOLLC)
Solyc12g099940.2.1	414.068	293.494	416.303	108.524	139.817	183.948	375	144	2.5998	1.3784	7.65292e-12	1.90097e-09	Acyl-CoA N-acyltransferases (NAT) superfamily protein (AHRD V3.3 *** AT2G06025.6)
Solyc11g013310.2.1	658.501	543.079	482.275	192.932	148.377	304.589	561	215	2.607	1.38239	2.23991e-11	4.97539e-09	Auxin transporter-like protein 3 (AHRD V3.3 *** A0A2G2ZP08_CAPAN)
Solyc11g020100.3.1	92.1635	98.2164	58.0095	46.0405	22.8272	26.2783	83	32	2.61061	1.38439	8.02057e-05	0.00245408	Disease resistance protein (AHRD V3.3 *** A0A2U1N8H9_ARTAN)
Solyc12g056920.3.1	100.178	146.747	187.678	48.2329	70.3839	47.7787	145	55	2.61186	1.38508	1.36714e-05	0.000551174	Sulfate transporter-like protein (AHRD V3.3 *** A0A2K3NYV6_TRIPR)
Solyc01g107430.2.1	219.055	191.811	130.806	84.4076	41.8499	80.0294	181	69	2.62582	1.39277	1.12769e-12	3.25634e-10	Zinc finger protein (AHRD V3.3 *** A0A200QZQ7_9MAGN)
Solyc01g089880.3.1	80.1422	99.3719	76.2085	53.7139	20.9249	22.6949	85	32	2.62728	1.39357	1.64546e-06	9.07203e-05	PRA1 family protein (AHRD V3.3 *** A0A2G3AMA6_CAPAN)
Solyc05g009760.3.1	237.755	242.652	191.09	80.0228	77.0418	97.9464	224	85	2.63321	1.39682	5.34626e-11	1.10271e-08	Disease resistance protein (CC-NBS-LRR class) family (AHRD V3.3 --* AT5G48620.6)
Solyc01g100200.3.1	101.513	69.3292	78.4834	35.0785	19.9738	39.4174	83	31	2.63922	1.40011	6.54823e-08	5.90901e-06	gras4
Solyc07g063930.4.1	130.899	100.527	108.057	53.7139	34.2408	40.6119	113	43	2.64052	1.40082	1.32842e-06	7.55859e-05	Organic cation/carnitine transporter 4 (AHRD V3.3 *-* A0A2G2WG88_CAPBA)
Solyc06g052050.4.1	85.485	71.6402	60.2844	25.2127	24.7295	32.2506	72	27	2.64512	1.40333	5.48624e-06	0.000247052	Heat shock protein 70 family (AHRD V3.3 *** A0A200QNK9_9MAGN)
Solyc06g061200.1.1	1608.19	1041.09	543.697	515.215	230.174	457.481	1064	401	2.65446	1.40842	0.00016129	0.00435276	glycine-rich protein 1
Solyc02g070890.3.1	134.906	137.503	145.592	38.3671	51.3612	66.8902	139	52	2.66891	1.41625	1.13313e-08	1.29586e-06	Flagellin Sensing 2
Solyc06g036110.1.1	77.4707	76.2621	32.9858	31.7899	19.9738	17.917	62	23	2.67963	1.42204	2.25078e-05	0.000838633	Calcium-dependent lipid-binding (CaLB domain) family protein (AHRD V3.3 *** A0A2U1LCI8_ARTAN)
Solyc05g006990.3.1	154.941	152.524	137.63	54.8101	33.2897	77.6404	148	55	2.6855	1.42519	1.28043e-12	3.60723e-10	Major facilitator superfamily protein (AHRD V3.3 *** A0A1P8AT47_ARATH)
Solyc04g076220.3.1	130.899	168.701	174.028	46.0405	48.5078	81.2238	158	59	2.69456	1.43005	1.68805e-08	1.79704e-06	AT-hook motif nuclear-localized protein (AHRD V3.3 *** A0A1U8GD78_CAPAN)
Solyc02g077880.3.1	3002.66	1684.7	1851.75	860.519	647.722	916.157	2180	808	2.69721	1.43147	1.05791e-07	9.11892e-06	Auxin-repressed protein (AHRD V3.3 *** A9YSI8_TOBAC)
Solyc04g007000.2.1	61.4423	63.5518	65.9716	6.57721	1.90227	62.1123	64	24	2.70521	1.43574	0.0002251	0.00575332	AP2/B3 transcription factor family protein (AHRD V3.3 *** A0A2U1MEM3_ARTAN)
Solyc02g077270.4.1	66.7851	50.8414	42.0853	23.0202	18.0715	17.917	53	20	2.70658	1.43647	4.76952e-06	0.000219483	Calcium-binding EF-hand family protein (AHRD V3.3 *-* A0A2U1MZJ3_ARTAN)
Solyc03g098730.1.1	106.856	124.793	110.332	42.7519	44.7033	38.223	114	42	2.72108	1.44418	1.65841e-07	1.32107e-05	Kunitz-type protease inhibitor (AHRD V3.3 *** J9XUY3_TOBAC)
Solyc06g060110.3.1	315.226	283.094	171.754	112.909	58.9703	111.086	257	94	2.72145	1.44437	4.41662e-09	5.93189e-07	amino acid transporter 2
Solyc01g103650.3.1	137.577	100.527	80.7583	40.5595	37.0942	39.4174	106	39	2.72367	1.44555	4.65569e-05	0.0015559	Alpha/beta-Hydrolases superfamily protein (AHRD V3.3 *** Q9XID7_ARATH)
Solyc09g097780.2.1	2543.18	1691.63	1718.67	676.357	582.094	914.962	1984	724	2.73923	1.45377	0.000230598	0.0058219	Glycine-rich protein (AHRD V3.3 *-* A0A2G2ZTB9_CAPAN)
Solyc02g036350.3.1	6349.93	4836.87	4203.98	1847.1	1406.73	2363.85	5130	1873	2.7397	1.45402	0.000316882	0.00751569	1-aminocyclopropane-1-carboxylate oxidase EF501822
Solyc09g065780.3.1	556.988	569.655	531.185	158.949	154.084	289.061	553	201	2.75344	1.46123	2.64453e-10	4.92672e-08	3-ketoacyl-CoA synthase (AHRD V3.3 *** A0A2U1NFY7_ARTAN)
Solyc05g052030.1.1	653.159	507.259	482.275	156.757	155.035	283.089	548	198	2.76138	1.46539	8.6395e-07	5.15713e-05	ethylene response factor 4
Solyc04g010250.3.1	467.496	340.869	277.536	115.101	99.869	176.781	362	131	2.77191	1.47088	6.58816e-10	1.09491e-07	Alpha/beta-Hydrolases superfamily protein (AHRD V3.3 *** Q8RXN7_ARATH)
Solyc11g071290.2.1	276.49	296.96	178.578	118.39	72.2861	80.0294	251	90	2.77803	1.47406	0.000174104	0.00463897	Alcohol dehydrogenase-like protein (AHRD V3.3 *** A0A291L9M0_MENPI)
Solyc01g079950.3.1	224.398	190.655	160.379	76.7342	56.1169	72.8625	192	69	2.79725	1.48401	1.6764e-11	3.83432e-09	Eukaryotic aspartyl protease family protein (AHRD V3.3 *** A0A2U1ML86_ARTAN)
Solyc07g052210.2.1	205.698	181.411	222.938	50.4253	73.2373	94.363	203	73	2.79806	1.48443	1.40717e-10	2.77838e-08	glycine-rich cell wall structural protein 1-like (AHRD V3.3 *-* XP_025888011.1)
Solyc06g083390.4.1	614.423	515.347	426.54	228.01	137.914	186.337	519	184	2.81807	1.49471	3.88057e-11	8.14955e-09	RPM1-interacting protein 4 (AHRD V3.3 *** A0A1P8SF00_NICBE)
Solyc01g007980.4.1	257.791	256.518	221.801	107.428	58.9703	94.363	245	87	2.82293	1.49719	1.12705e-13	4.1327e-11	Cysteine-rich receptor-like protein kinase 2 (AHRD V3.3 *** A0A2G2YVX5_CAPAN)
Solyc01g091170.3.1	146.927	151.369	180.853	60.2911	62.7748	46.5842	160	57	2.82434	1.49791	4.82809e-09	6.37578e-07	ARGINASE 2
Solyc05g015490.4.1	926.978	969.453	932.701	291.59	268.22	431.203	943	330	2.85479	1.51338	5.32073e-23	7.68213e-20	Bifunctional inhibitor/plant lipid transfer protein/seed storage helical domain (AHRD V3.3 *** A0A200QGD6_9MAGN)
Solyc10g052880.1.1	884.235	628.585	581.232	240.068	235.881	256.811	698	244	2.85776	1.51488	3.68653e-06	0.000178538	Inactive leucine-rich repeat receptor-like protein kinase (AHRD V3.3 *** A0A314LDB3_NICAT)
Solyc03g082690.3.1	224.398	195.277	126.256	89.8886	42.801	57.3345	182	63	2.87296	1.52254	6.10324e-05	0.00194739	RING-type E3 ubiquitin transferase (AHRD V3.3 *** A0A2G2X7G1_CAPBA)
Solyc01g102280.3.1	97.5063	62.3963	45.4976	21.924	25.6806	23.8894	68	24	2.87297	1.52254	7.9793e-05	0.00244469	Unknown protein
Solyc10g055790.1.1	100.178	80.8841	97.8199	41.6557	24.7295	29.8617	93	32	2.89757	1.53484	5.74089e-07	3.74633e-05	Chitinase (AHRD V3.3 *-* B9VRK7_CAPAN)
Solyc06g069400.4.1	149.599	99.3719	85.3081	50.4253	26.6317	38.223	111	38	2.89971	1.53591	0.000243391	0.00607847	Isoaspartyl peptidase/L-asparaginase (AHRD V3.3 *** A0A1U8EDB4_CAPAN)
Solyc02g086210.4.1	73.4636	94.7499	61.4218	27.4051	28.534	22.6949	77	26	2.92031	1.54612	4.27088e-06	0.000200125	Protein kinase family protein (AHRD V3.3 *-* A0A2U1MH78_ARTAN)
Solyc12g057060.2.1	674.53	563.878	435.64	219.24	115.087	238.894	558	191	2.92042	1.54618	3.65885e-10	6.50177e-08	Glycosyltransferase (AHRD V3.3 *** A0A2G3CNS7_CAPCH)
Solyc10g076410.1.1	86.8207	54.3079	52.3223	14.2506	20.9249	31.0562	64	22	2.92082	1.54637	8.38506e-05	0.00253207	Abscisic acid receptor PYL6 (AHRD V3.3 *** A0A2G3BE77_CAPCH)
Solyc12g094380.2.1	586.373	330.469	330.995	175.392	88.4554	161.253	416	142	2.93539	1.55355	1.41159e-05	0.000566132	Thioredoxin superfamily protein (AHRD V3.3 *** A0A2U1PXF3_ARTAN)
Solyc01g104950.4.1	16502.6	11402.3	10877.3	3826.84	3396.5	5918.59	12927	4381	2.95104	1.56122	4.43978e-12	1.1926e-09	LEXYL2
Solyc10g083860.3.1	301.869	199.899	120.569	77.8304	44.7033	86.0017	207	70	2.98432	1.5774	0.000105436	0.00305991	Glycosyltransferase (AHRD V3.3 *** A0A2I4E2Y0_9ROSI)
Solyc03g034000.3.1	125.556	91.2835	70.5213	25.2127	31.3874	39.4174	96	32	2.9928	1.58149	4.63293e-07	3.10928e-05	bHLH transcription factor 020
Solyc03g123460.4.1	64.1137	53.1524	44.3602	17.5392	12.3647	23.8894	54	18	3.00458	1.58716	1.10257e-05	0.000455642	DUF581 domain-containing protein (AHRD V3.3 *** A0A1Q3D286_CEPFO)
Solyc01g150164.1.1	224.398	180.256	141.043	66.8683	39.9476	74.057	182	60	3.01702	1.59312	2.89188e-05	0.00102777	thionin-like protein (AHRD V3.3 *** AT1G25275.1)
Solyc10g084940.3.1	249.776	182.567	137.63	64.6759	52.3123	71.6681	190	63	3.02123	1.59513	6.41382e-05	0.00203245	Protein NRT1/ PTR FAMILY 5.7 (AHRD V3.3 *** A0A2G2YM72_CAPAN)
Solyc05g050120.3.1	6691.87	4768.69	3754.69	1778.04	1317.32	1895.62	5072	1664	3.04855	1.60812	6.36582e-09	8.08005e-07	cytosolic NADP-malic enzyme
Solyc11g010290.2.1	152.27	114.393	96.6825	36.1747	31.3874	51.3621	121	40	3.05527	1.6113	1.24303e-07	1.05184e-05	Dicarboxylate transporter 2.1, chloroplastic (AHRD V3.3 *** A0A2G2Y5B9_CAPAN)
Solyc06g068680.3.1	149.599	132.881	73.9336	48.2329	22.8272	45.3898	119	39	3.06066	1.61384	4.76303e-14	1.96484e-11	Respiratory burst oxidase homolog (AHRD V3.3 *** Q84KK7_NICBE)
Solyc07g008560.3.1	546.302	619.341	480	179.777	144.572	207.837	549	177	3.09223	1.62865	2.5325e-25	6.05622e-22	Purple acid phosphatase (AHRD V3.3 *** A0A2G2WCI9_CAPBA)
Solyc02g077420.3.1	231.077	149.058	71.6588	43.8481	20.9249	81.2238	151	49	3.09454	1.62973	5.45507e-05	0.0017749	Phospholipase A1-II 1 (AHRD V3.3 *** A0A2G3D5J6_CAPCH)
Solyc12g087870.2.1	102.849	72.7957	54.5972	27.4051	13.3159	33.4451	77	25	3.10441	1.63432	8.04397e-09	9.67832e-07	purine permease 3-like (AHRD V3.3 *** A0A1U8F0C1_CAPAN),Pfam:PF16913
Solyc04g007470.3.1	138.913	119.015	78.4834	30.6937	27.5829	48.9732	112	36	3.13671	1.64925	1.34584e-05	0.000543646	Drought responsive Zinc finger protein
Solyc10g079460.1.1	132.235	122.482	106.919	38.3671	33.2897	43.0008	121	38	3.15405	1.6572	1.19488e-12	3.40777e-10	BTB/POZ ankyrin repeat protein (AHRD V3.3 *** G3LSH3_LOTJA)
Solyc06g068570.4.1	86.8207	55.4634	63.6967	21.924	14.267	28.6672	69	22	3.17586	1.66715	2.04282e-07	1.56262e-05	AP2-like ethylene-responsive transcription factor (AHRD V3.3 *** A0A2G2ZC69_CAPAN)
Solyc01g109110.3.1	77.4707	79.7286	50.0474	24.1165	17.1204	23.8894	69	22	3.18223	1.67004	1.10928e-07	9.49276e-06	Extra-large guanine nucleotide-binding protein 2 (AHRD V3.3 *** A0A1U8DXD5_CAPAN)
Solyc01g080010.2.1	146.927	119.015	102.37	38.3671	34.2408	43.0008	123	39	3.18585	1.67168	3.19642e-05	0.0011222	xyloglucan endoglucanase inhibitor
Solyc05g009790.1.1	456.81	340.869	250.237	107.428	78.9441	142.142	349	110	3.18987	1.6735	1.87176e-06	0.000100091	AP2/B3 transcription factor family protein (AHRD V3.3 *** A0A2U1LJK2_ARTAN)
Solyc09g059020.4.1	65.4494	46.2195	47.7725	9.86582	20.9249	19.1115	53	17	3.19507	1.67585	2.61446e-05	0.000943698	Quinone-oxidoreductase QR1, chloroplastic (AHRD V3.3 *** QR1_TRIVS)
Solyc06g068270.3.1	201.691	139.814	196.777	55.9063	57.068	54.9455	179	56	3.20559	1.68059	1.26128e-07	1.06339e-05	2-oxoglutarate (2OG) and Fe(II)-dependent oxygenase superfamily protein (AHRD V3.3 *** Q9XIA5_ARATH)
Solyc12g009880.1.1	256.455	145.591	120.569	41.6557	40.8987	80.0294	174	54	3.21443	1.68457	1.16931e-05	0.000480645	Serine-rich protein (AHRD V3.3 *** E5GCC5_CUCME)
Solyc11g069020.3.1	122.885	84.3505	42.0853	35.0785	11.4136	31.0562	83	26	3.21504	1.68484	0.000321126	0.00760075	Disease resistance protein (AHRD V3.3 *** A0A2U1N8H9_ARTAN)
Solyc05g050340.4.1	50.7567	49.6859	51.1848	17.5392	11.4136	17.917	51	16	3.23507	1.6938	1.70474e-06	9.33204e-05	WRKY transcription factor 58
Solyc04g077230.1.1	152.27	145.591	90.9953	51.5215	33.2897	34.6396	130	40	3.25537	1.70282	8.98398e-06	0.000382913	Unknown protein
Solyc01g105180.3.1	64.1137	63.5518	35.2607	31.7899	8.5602	9.55574	54	17	3.26467	1.70694	0.000310993	0.00740644	Protein DA1 (AHRD V3.3 *** A0A2I0VSM4_9ASPA)
Solyc08g075920.4.1	809.436	522.28	461.801	177.585	137.914	232.921	598	183	3.27033	1.70944	0.000226739	0.00578105	Protein BREVIS RADIX (AHRD V3.3 *** A0A1U8GKL1_CAPAN)
Solyc03g083770.1.1	10554.7	6860.13	5283.41	2312.99	1828.08	2766.39	7566	2302	3.28605	1.71636	5.47589e-12	1.42133e-09	Plant invertase/pectin methylesterase inhibitor superfamily protein, putative (AHRD V3.3 *** A0A061G4U8_THECC)
Solyc09g090070.1.1	1068.56	803.063	770.047	303.648	204.494	287.867	881	265	3.31865	1.7306	1.57548e-10	3.07398e-08	phosphate transporter 1
Solyc12g013690.2.1	168.299	128.259	119.431	48.2329	34.2408	40.6119	139	41	3.37967	1.75688	1.76083e-15	8.65466e-13	Monooxygenase (AHRD V3.3 *** Q8H9C4_SOLTU)
Solyc06g061230.3.1	634.459	515.347	487.962	172.104	136.012	175.587	546	161	3.3859	1.75954	1.77023e-05	0.000680434	metallocarboxypeptidase inhibitor precursor (AHRD V3.3 -** NP_001275375.1)
Solyc02g083835.1.1	626.444	472.594	434.502	133.737	112.234	206.643	511	151	3.38819	1.76052	3.10295e-09	4.50826e-07	Chaperone protein DnaJ (AHRD V3.3 *** A0A2G2XG76_CAPBA)
Solyc06g071810.1.1	295.19	262.296	194.502	75.638	49.4589	90.7796	251	72	3.48342	1.8005	5.9227e-11	1.2108e-08	Receptor-like protein kinase (AHRD V3.3 *** Q8LP72_TOBAC)
Solyc03g093610.1.1	53.4281	56.6189	45.4976	18.6354	10.4625	15.5281	52	15	3.48552	1.80137	7.49893e-08	6.71445e-06	ethylene response factor A.2
Solyc03g111710.3.1	821.457	523.436	443.602	168.815	127.452	181.559	596	159	3.74298	1.90419	7.31483e-27	2.414e-23	BTB/POZ and TAZ domain-containing protein 2 (AHRD V3.3 *** A0A2G2X8F9_CAPBA)
Solyc09g092110.4.1	3467.48	2228.93	2410.24	573.314	596.361	984.242	2702	718	3.76368	1.91214	5.11899e-06	0.000233967	Light-regulated protein (AHRD V3.3 *** A0A2G3CRI7_CAPCH)
Solyc06g050500.2.1	76.135	65.8627	53.4597	13.1544	17.1204	21.5004	65	17	3.77511	1.91652	2.12803e-07	1.61709e-05	abscisic acid receptor PYL4-like (AHRD V3.3 *** A0A2I4EQL0_9ROSI)
Solyc12g097000.2.1	64.1137	99.3719	81.8957	26.3089	19.0227	19.1115	82	21	3.80773	1.92893	3.32487e-08	3.29647e-06	Disease resistance protein (TIR-NBS-LRR class) family (AHRD V3.3 *-* A0A2U1MRL7_ARTAN)
Solyc10g076550.1.1	125.556	167.546	117.156	52.6177	20.9249	33.4451	137	36	3.83463	1.93909	7.08247e-07	4.42195e-05	Wall-associated receptor kinase 1 (AHRD V3.3 *-* A0A2G2Y6I2_CAPAN)
Solyc05g009010.1.1	92.1635	63.5518	50.0474	26.3089	11.4136	15.5281	69	18	3.86405	1.95011	0.000122545	0.00349066	Protein kinase family protein (AHRD V3.3 *-* A0A2U1MH78_ARTAN)
Solyc04g074030.3.1	164.291	189.5	109.194	54.8101	30.4363	33.4451	154	40	3.90075	1.96375	5.12103e-05	0.0016852	Receptor protein kinase, putative (AHRD V3.3 *** A0A061FG24_THECC)
Solyc01g006670.2.1	203.027	150.213	138.768	31.7899	48.5078	45.3898	164	42	3.91453	1.96884	8.21588e-14	3.11139e-11	Glycosyltransferase (AHRD V3.3 *** A0A2I4H5S7_9ROSI)
Solyc12g096710.2.1	52.0924	73.9512	34.1232	13.1544	10.4625	16.7226	53	13	3.97048	1.98931	6.86044e-05	0.00213855	probably inactive leucine-rich repeat receptor-like protein kinase At5g48380 (AHRD V3.3 *** A0A2G2YAQ0_CAPAN)
Solyc05g052050.1.1	153.606	129.415	98.9573	24.1165	17.1204	52.5566	127	31	4.07254	2.02593	5.90195e-08	5.45364e-06	DNA-binding protein Pti4
Solyc01g080020.2.1	1117.98	582.365	921.327	141.41	217.81	283.089	874	214	4.08164	2.02915	9.93262e-09	1.17068e-06	Eukaryotic aspartyl protease family protein (AHRD V3.3 *** A0A2U1ML86_ARTAN)
Solyc04g007200.4.1	279.162	294.649	279.81	46.0405	88.4554	74.057	285	70	4.09307	2.03318	5.87259e-20	5.2178e-17	Methylketone synthase IIb (AHRD V3.3 *** E0YCS9_SOLLC)
Solyc06g076130.3.1	136.242	102.838	80.7583	29.5975	26.6317	21.5004	107	26	4.11475	2.04081	1.78363e-06	9.62702e-05	GTP-binding Obg/CgtA protein (AHRD V3.3 *-* A0A2K3MSE1_TRIPR)
Solyc02g070180.3.1	89.4921	49.6859	51.1848	8.76962	7.60907	29.8617	63	15	4.11681	2.04153	1.41056e-06	7.88989e-05	FAD-binding Berberine family protein (AHRD V3.3 *** A0A1P8BFF2_ARATH)
Solyc05g050360.3.1	169.634	173.323	143.318	52.6177	28.534	35.834	162	39	4.1567	2.05544	1.08379e-15	5.56367e-13	Cyclic nucleotide-gated ion channel 1 (AHRD V3.3 *** A0A2G2WSK7_CAPBA)
Solyc08g078900.1.1	542.295	323.536	254.787	69.0607	72.2861	125.419	374	89	4.20075	2.07065	4.15262e-06	0.000195775	Bifunctional inhibitor/lipid-transfer protein/seed storage 2S albumin superfamily protein (AHRD V3.3 *** A0A2U1PU47_ARTAN)
Solyc00g500406.1.1	80.1422	119.015	71.6588	28.5013	12.3647	22.6949	90	21	4.26073	2.0911	6.24744e-05	0.00198592	Disease resistance protein (TIR-NBS-LRR class) (AHRD V3.3 *-* A0A2K3PDT8_TRIPR)
Solyc01g087850.2.1	699.908	614.719	588.057	138.121	120.794	187.531	634	149	4.26184	2.09148	6.07631e-13	1.87158e-10	serine protease SBT3
Solyc03g093410.3.1	253.783	190.655	125.118	41.6557	31.3874	59.7234	190	44	4.28992	2.10095	3.76946e-05	0.00130162	Sugar transporter protein 16
Solyc05g055343.2.1	58.7709	62.3963	52.3223	12.0582	10.4625	17.917	58	13	4.29029	2.10107	8.38629e-08	7.33832e-06	Glycosyltransferase (AHRD V3.3 *-* A0A2I4G8J4_9ROSI)
Solyc05g024457.1.1	100.178	57.7743	67.109	14.2506	14.267	22.6949	75	17	4.39465	2.13575	2.44808e-05	0.000900525	Unknown protein
Solyc02g014030.3.1	54.7638	77.4176	40.9479	20.8278	8.5602	9.55574	58	13	4.44562	2.15238	8.14199e-05	0.00248465	Serine/threonine/dual specificity protein kinase, catalytic domain-containing protein (AHRD V3.3 *** A0A2U1M6E8_ARTAN)
Solyc11g005280.1.1	65.4494	58.9298	47.7725	5.48101	10.4625	22.6949	57	13	4.45546	2.15557	1.11431e-08	1.28349e-06	RING-H2 finger protein ATL78 (AHRD V3.3 *** A0A2G3B1W2_CAPCH)
Solyc03g111800.2.1	186.998	192.966	129.668	54.8101	19.9738	39.4174	170	38	4.46258	2.15788	6.21761e-09	7.93552e-07	Leucine-rich repeat receptor-like kinase (AHRD V3.3 *** A0A0M3L7B4_SOLLC)
Solyc09g074430.4.1	53.4281	68.1737	51.1848	15.3468	12.3647	10.7502	58	13	4.49243	2.16749	1.24542e-08	1.41032e-06	Flavin-containing monooxygenase (AHRD V3.3 *** D2IGV5_SOLLC)
Solyc02g068820.3.1	191.005	191.811	156.967	41.6557	22.8272	53.7511	180	39	4.56538	2.19074	4.22554e-19	3.48622e-16	Receptor-like protein kinase (AHRD V3.3 *** A0A2R6Q6W2_ACTCH)
Solyc07g052790.3.1	178.984	286.561	169.479	61.3873	29.4851	46.5842	212	46	4.61981	2.20783	0.000190903	0.00501712	Disease resistance protein (TIR-NBS-LRR class) (AHRD V3.3 *** F4KIC7_ARATH)
Solyc01g079940.4.1	161.62	100.527	114.882	26.3089	18.0715	37.0285	126	27	4.6313	2.21142	3.43132e-11	7.33952e-09	Eukaryotic aspartyl protease family protein (AHRD V3.3 *** A0A2U1KXX4_ARTAN)
Solyc04g014520.1.1	112.199	157.146	172.891	23.0202	28.534	43.0008	147	32	4.67702	2.22559	3.24839e-07	2.29009e-05	transmembrane protein 45B-like (AHRD V3.3 *** A0A2I4DQK0_9ROSI)
Solyc01g065700.3.1	219.055	137.503	50.0474	35.0785	19.9738	31.0562	136	29	4.72202	2.2394	1.37701e-09	2.09279e-07	Protein phosphatase 2C family protein (AHRD V3.3 *** A0A2U1N538_ARTAN)
Solyc04g064530.1.1	268.476	201.055	150.142	61.3873	22.8272	46.5842	207	44	4.73761	2.24416	9.90873e-07	5.80969e-05	polyadenylate-binding protein 1-B-binding protein (AHRD V3.3 *** AT4G19950.1)
Solyc03g031890.3.1	77.4707	48.5304	76.2085	15.3468	12.3647	14.3336	67	14	4.80934	2.26584	6.01243e-10	1.00647e-07	Cold induced protein-like (AHRD V3.3 *-* Q94JH8_ORYSJ)
Solyc03g006490.3.1	1345.05	763.777	1414.98	225.818	224.467	280.7	1175	244	4.82063	2.26922	9.49196e-12	2.23749e-09	Stem-specific protein TSJT1 (AHRD V3.3 *** A0A2G2WW08_CAPBA)
Solyc03g006410.3.1	311.219	158.302	139.905	38.3671	30.4363	57.3345	203	42	4.83143	2.27245	4.52927e-13	1.4333e-10	PDDEXK-like protein (AHRD V3.3 *** A0A2U1QIN2_ARTAN)
Solyc06g063210.3.1	50.7567	61.2408	38.673	14.2506	8.5602	8.36128	50	10	4.8335	2.27307	8.38625e-08	7.33832e-06	glutamate receptor-like 2.5
Solyc12g010020.3.1	642.473	623.963	559.621	141.41	152.181	83.6128	609	126	4.84103	2.27531	3.78895e-33	1.75057e-29	Leucine aminopeptidase A1
Solyc01g111880.4.1	384.682	270.384	288.91	46.0405	41.8499	106.308	315	65	4.8609	2.28122	1.51199e-28	5.82142e-25	MAP kinase kinase kinase 11
Solyc03g043860.2.1	68.1208	49.6859	34.1232	14.2506	4.75567	11.9447	51	10	4.90873	2.29535	0.000141591	0.00390787	nudix hydrolase 1 (AHRD V3.3 *** A0A2I4ED83_9ROSI)
Solyc04g048900.3.1	666.516	806.53	533.46	206.086	53.2635	148.114	669	136	4.92438	2.29994	3.35705e-07	2.34293e-05	Calreticulin (AHRD V3.3 *** A0A2G3ASL1_CAPCH)
Solyc05g051530.4.1	88.1564	95.9054	45.4976	21.924	6.65793	17.917	77	15	4.93687	2.3036	0.000108548	0.00314232	ABC transporter G family member 11 (AHRD V3.3 *** A0A2G2ZJ77_CAPAN)
Solyc02g093280.2.1	49.421	53.1524	83.0332	17.5392	10.4625	9.55574	62	13	4.94194	2.30508	2.53197e-05	0.00092257	bHLH transcription factor 017
Solyc12g010030.3.1	420.746	370.911	377.63	86.6	105.576	39.4174	390	77	5.04889	2.33597	1.35131e-24	2.60138e-21	Leucine aminopeptidase, chloroplastic (AHRD V3.3 *** AMPL_SOLTU)
Solyc03g097930.3.1	81.4779	53.1524	38.673	13.1544	11.4136	9.55574	58	11	5.07867	2.34445	2.87741e-06	0.000143566	Unknown protein
Solyc12g045037.1.1	160.284	153.68	127.393	21.924	28.534	34.6396	147	28	5.18648	2.37476	4.70302e-20	4.34578e-17	Omega-6 fatty acid desaturase (AHRD V3.3 *** Q461Q1_HEVBR)
Solyc04g077860.4.1	889.578	451.795	557.346	129.352	100.82	133.78	633	121	5.21694	2.3832	0.000271237	0.00664495	Sigma-B regulation protein RsbQ (AHRD V3.3 *** A0A2T0KZ78_9BURK)
Solyc12g045035.1.1	201.691	177.945	156.967	26.3089	32.3385	44.1953	179	34	5.2177	2.38342	3.11711e-20	3.00035e-17	Fatty acid desaturase (AHRD V3.3 *** A0A200QRI1_9MAGN)
Solyc05g007640.3.1	53.4281	105.149	85.3081	27.4051	8.5602	10.7502	81	16	5.22066	2.38423	1.89041e-05	0.000719445	Non-specific serine/threonine protein kinase (AHRD V3.3 *** A0A1U8EVK9_CAPAN)
Solyc08g078460.3.1	85.485	49.6859	62.5592	12.0582	12.3647	10.7502	66	12	5.62162	2.49099	3.94185e-08	3.83923e-06	Oxidoreductase family protein (AHRD V3.3 *** A0A2U1N6F1_ARTAN)
Solyc12g006260.1.1	245.769	145.591	120.569	33.9823	20.9249	33.4451	171	29	5.79418	2.5346	3.71874e-05	0.00128796	Glycine rich protein-interacting protein (AHRD V3.3 *** Q4U602_TOBAC)
Solyc10g055810.2.1	606.409	339.713	477.725	101.947	67.5305	63.3068	475	78	6.1166	2.61273	5.9159e-05	0.00189547	chitinase Z15140
Solyc09g011490.3.1	140.249	119.015	111.469	20.8278	15.2181	23.8894	124	20	6.18555	2.6289	9.05081e-17	5.3611e-14	Glutathione S-transferase (AHRD V3.3 *** C0LF68_CAPAN)
Solyc04g071900.4.1	558.324	569.655	408.341	65.7721	76.0907	100.335	512	81	6.34324	2.66522	7.176e-17	4.36244e-14	Peroxidase (AHRD V3.3 *** K4BTH7_SOLLC)
Solyc12g009520.2.1	86.8207	88.9725	63.6967	17.5392	5.7068	13.1391	80	12	6.58207	2.71854	8.0133e-12	1.96931e-09	receptor-like protein 12 (AHRD V3.3 *** A0A1S4DP57_TOBAC)
Solyc09g011560.3.1	80.1422	101.683	85.3081	15.3468	6.65793	17.917	89	13	6.69141	2.74231	1.32518e-15	6.65501e-13	Glutathione S-transferase (AHRD V3.3 *** C0LF68_CAPAN)
Solyc02g091700.3.1	165.627	106.305	137.63	20.8278	16.1693	19.1115	137	19	7.29946	2.86779	2.62163e-25	6.05622e-22	Hydroxyproline-rich glycoprotein (AHRD V3.3 *** A0A2K3L507_TRIPR)
Solyc08g068770.3.1	138.913	101.683	70.5213	21.924	9.51133	10.7502	104	14	7.37496	2.88264	2.2396e-05	0.000835817	Tyramine n-hydroxycinnamoyl transferase (AHRD V3.3 *** Q5D8C0_CAPAN)
Solyc09g092260.4.1	569.009	302.738	294.597	40.5595	50.4101	58.5289	389	50	7.80171	2.96379	2.48458e-07	1.82791e-05	Chaperone protein DnaJ (AHRD V3.3 *** A0A2G3AV72_CAPCH)
Solyc05g052040.1.1	211.041	153.68	142.18	20.8278	6.65793	35.834	169	21	8.00541	3.00097	1.14545e-13	4.13454e-11	ripening regulated protein DDTFR10/A
Solyc12g013700.2.1	153.606	137.503	336.682	21.924	35.1919	19.1115	209	25	8.23576	3.0419	6.20656e-07	3.98271e-05	stem-specific protein TSJT1-like (AHRD V3.3 *** A0A2I4H4H1_9ROSI)
Solyc01g006300.3.1	395.368	227.631	180.853	55.9063	17.1204	22.6949	268	32	8.39781	3.07001	0.000129565	0.00363678	LECEVI1A
Solyc02g092580.3.1	180.32	181.411	97.8199	26.3089	14.267	13.1391	153	18	8.55536	3.09683	9.14534e-07	5.43101e-05	Peroxidase (AHRD V3.3 *** K4BD54_SOLLC)
Solyc04g080250.3.1	97.5063	123.637	109.194	14.2506	10.4625	11.9447	110	12	9.01139	3.17175	4.84292e-19	3.8578e-16	Deoxyuridine 5'-triphosphate nucleotidohydrolase (AHRD V3.3 *** A0A2G3AX44_CAPCH)
Solyc09g097770.3.1	15060	11335.3	11874.9	1049.07	1039.59	2103.46	12757	1397	9.12911	3.19047	7.26952e-24	1.19952e-20	Cell wall protein (AHRD V3.3 *** Q40142_SOLLC)
Solyc12g006600.3.1	74.7993	57.7743	26.1611	8.76962	3.80453	4.77787	53	6	9.14791	3.19344	1.07785e-05	0.000446736	Zinc finger protein (AHRD V3.3 *** A0A200PQI4_9MAGN)
Solyc01g005470.3.1	546.302	384.777	370.806	40.5595	36.1431	54.9455	434	44	9.88913	3.30584	4.73823e-24	8.41984e-21	protein PLANT CADMIUM RESISTANCE 2-like (AHRD V3.3 *** A0A1U8ETE7_CAPAN)
Solyc09g008670.3.1	1028.49	946.344	453.839	128.256	59.9214	46.5842	810	78	10.3453	3.3709	0.000270601	0.0066431	threonine deaminase
Solyc08g075560.1.1	58.7709	90.128	100.095	5.48101	11.4136	7.16681	83	8	10.3483	3.37132	1.86647e-07	1.4616e-05	Unknown protein
Solyc06g068500.3.1	1661.61	905.902	757.536	97.562	75.1395	130.197	1108	101	10.9774	3.45647	1.50855e-08	1.65161e-06	Chaperone protein DnaJ (AHRD V3.3 *** A0A2G2WQF7_CAPBA)
Solyc08g079900.3.1	76.135	98.2164	51.1848	3.28861	3.80453	13.1391	75	7	11.1473	3.47863	3.20403e-05	0.00112316	Subtilisin-like protease (AHRD V3.3 *** Q9LWA4_SOLLC)
Solyc07g062490.1.1	1061.88	843.505	790.521	62.4835	59.9214	117.058	899	80	11.2582	3.4929	2.67705e-43	3.09213e-39	Epidermis-specific secreted glycoprotein EP1 (AHRD V3.3 *** A0A2G2WG47_CAPBA)
Solyc01g087810.2.1	101.513	120.171	181.991	9.86582	14.267	10.7502	135	12	11.5722	3.5326	4.4107e-09	5.93189e-07	Subtilisin-like protease (AHRD V3.3 *** O82777_SOLLC)
Solyc06g073080.4.1	76.135	124.793	25.0237	7.67342	1.90227	4.77787	75	5	15.7418	3.97653	1.61454e-06	8.94423e-05	2-oxoglutarate (2OG) and Fe(II)-dependent oxygenase superfamily protein (AHRD V3.3 *** A0A2U1QGX7_ARTAN)
Solyc01g087800.2.1	1338.37	740.667	732.512	52.6177	32.3385	90.7796	937	59	15.9987	3.99989	2.70577e-06	0.000137376	Subtilisin-like protease (AHRD V3.3 *** O82777_SOLLC)
Solyc12g045030.2.1	726.622	744.134	555.071	40.5595	21.8761	47.7787	675	37	18.3808	4.20013	5.05099e-34	2.91707e-30	NAD(P)-binding Rossmann-fold superfamily protein (AHRD V3.3 *** Q94AL3_ARATH)
Solyc04g009860.4.1	281.833	407.887	270.711	24.1165	8.5602	16.7226	320	16	19.4422	4.28112	5.35494e-14	2.13284e-11	2-oxoglutarate (2OG) and Fe(II)-dependent oxygenase superfamily protein (AHRD V3.3 *** A0A2U1QA13_ARTAN)
Solyc08g080660.1.1	112.199	79.7286	110.332	1.0962	5.7068	5.97234	101	4	23.6596	4.56435	6.24817e-20	5.34589e-17	Pathogenesis-related thaumatin family protein (AHRD V3.3 *** A0A2K3LJG6_TRIPR)
Solyc10g055800.2.1	1426.53	1060.74	1412.7	49.3291	40.8987	65.6957	1300	52	25.0121	4.64455	3.91657e-25	8.22516e-22	Chitinase (AHRD V3.3 *** B9VRK7_CAPAN)
Solyc08g080640.2.1	125.556	56.6189	75.0711	3.28861	2.8534	3.5834	86	3	26.4509	4.72525	9.41393e-06	0.00039903	NP24 protein precursor
Solyc02g078160.3.1	80.1422	47.375	40.9479	2.1924	0.951133	2.38894	56	2	30.4502	4.92838	2.43513e-23	3.75026e-20	DUF506 domain-containing protein (AHRD V3.3 *** A0A1Q3CKJ0_CEPFO)
Solyc01g106620.2.1	98.842	54.3079	55.7346	1.0962	0.951133	3.5834	70	2	37.0972	5.21324	6.64341e-07	4.19315e-05	pathogenesis-related protein 1-like (AHRD V3.3 *** A0A2I4HRD5_9ROSI)
Solyc02g078150.4.1	129.563	65.8627	141.043	1.0962	2.8534	4.77787	112	3	38.5528	5.26876	6.61122e-26	1.90907e-22	PDDEXK-like protein (AHRD V3.3 *** A0A2U1QIN2_ARTAN)
Solyc08g080670.1.1	165.627	77.4176	110.332	2.1924	0.951133	2.38894	118	2	63.8731	5.99714	6.05598e-09	7.77218e-07	Pathogenesis-related 5-like protein
Solyc01g059965.1.1	94.8349	63.5518	58.0095	1.0962	0.951133	1.19447	72	1	66.7518	6.06073	8.71737e-12	2.09771e-09	Glucan endo-1,3-beta-glucosidase B (AHRD V3.3 *** E13B_SOLLC)
Solyc01g060020.4.1	94.8349	63.5518	58.0095	1.0962	0.951133	1.19447	72	1	66.7518	6.06073	8.71737e-12	2.09771e-09	beta-1,3-glucanase TOMB13GLUB
Solyc02g062815.1.1	78.8064	97.0609	88.7204	1.0962	0.951133	1.19447	88	1	81.6174	6.35081	4.00883e-35	3.08693e-31	transcription initiation factor TFIID subunit (AHRD V3.3 *-* AT5G65540.1)
Solyc07g041320.3.1	283.169	266.917	211.564	1.0962	0.951133	1.19447	254	1	234.946	7.87619	4.58733e-92	1.05972e-87	Paired amphipathic helix Sin3-like protein (AHRD V3.3 *-* A0A178WJA6_ARATH)

## Sheet: Table S2
Table S2. List of trichome-related genes of h3/h4 dko and WT plants.
	Normalization						h3/h4 vs WT		Annotation
Gene id	h3/h4_1	h3/h4_2	h3/h4_3	WT_1	WT_2	WT_3	log2FoldChange	Description	Gene	Reference (doi)
Solyc11g072790.2.1	8.01422	15.0213	21.6114	20.8278	36.1431	47.7787	-1.23031	WOX3b (AHRD V3.3 *** A0A1S3ZKN4_TOBAC)	Wox3b	10.1016/j.devcel.2023.01.009
Solyc01g010910.2.1	33.3926	47.375	47.7725	76.7342	94.1622	80.0294	-0.965043	MYB transcription factor (AHRD V3.3 *-* A0A0U3IU11_MESCR)	Mixta-like 1 (MX1)	10.1016/j.devcel.2023.01.009
Solyc02g080260.4.1	325.911	405.576	549.384	678.549	888.359	817.016	-0.896213	Woolly	Woolly (Wo)	10.1073/pnas.1100532108
Solyc03g098200.4.1	158.949	166.39	178.578	222.529	316.727	302.2	-0.739704	Homeobox-leucine zipper protein HDG12 (AHRD V3.3 *** A0A2G2X830_CAPBA)	HOMEODOMAIN PROTEIN8 8 (HD8)	10.1111/nph.17216
Solyc05g013540.1.1	32.0569	23.1097	45.4976	40.5595	57.068	53.7511	-0.58861	LEAFLESS	Leafless (LFS)	10.1016/j.devcel.2023.01.009
Solyc03g031760.4.1	378.004	447.173	619.905	642.375	754.249	731.014	-0.558101	Homeobox-leucine zipper protein HDG2-like (AHRD V3.3 *** A0A2K3P3R2_TRIPR)	Lanata (Ln)	10.1111/nph.18492
Solyc03g120390.3.1	100.178	98.2164	89.8578	124.967	109.38	137.364	-0.366852	auxin-regulated IAA15	AUX/IAA15 (IAA15)	10.1111/j.1469-8137.2012.04053.x
Solyc10g079050.2.1	24.0426	26.5762	25.0237	29.5975	25.6806	35.834	-0.268445	BHLH transcription factor 95	bHLH95	10.1093/jxb/eraa114
Solyc02g077560.3.1	817.45	771.865	706.351	844.076	967.303	858.822	-0.218036	auxin response factor 3	Auxin Response Factor 3 (ARF3)	10.1093/pcp/pcv136
Solyc08g005050.4.1	470.167	407.887	337.82	453.828	446.082	419.258	-0.117634	transcription factor MYC2 (AHRD V3.3 *-* R4S7B4_NICAT)	MYC1	10.1105/tpc.18.00571
Solyc11g069190.2.1	1321.01	1332.28	1364.93	1488.64	1537.98	1324.66	-0.114889	auxin response factor 4	Auxin Response Factor 4 (ARF4)	10.1111/pbi.13448
Solyc02g068720.3.1	972.391	1142.78	1060.09	1121.41	1117.58	1104.88	-0.0746469	Protein NAP1 (AHRD V3.3 *** A0A2G3A6H3_CAPAN)	Hairless-2 (Hl-2); Nck-associated protein (NAP1)	10.1093/jxb/eraa428
Solyc10g083140.1.1	166.963	136.347	144.455	107.428	169.302	187.531	-0.0521937	hypothetical protein (AHRD V3.3 *-* AT5G06270.2)	CyclinB2 (CycB2)	10.1016/j.plantsci.2017.05.006
Solyc05g006470.4.1	293.855	293.494	218.389	286.109	268.22	275.922	-0.043238	Actin-related protein 2/3 complex subunit (AHRD V3.3 *** A0A2I4F971_9ROSI)	Hairless-3 (Hl-3); Actin-related protein component1 (ARPC1)	0.1007/s00425-022-03955-7
Solyc11g013280.1.1	1065.89	1104.65	1149.95	1114.84	1114.73	1139.52	-0.0209628	transcription activator (AHRD V3.3 *** AT5G18410.2)	Hairless (Hl); Specifically Rac1-Associated protein1 (SRA1)	10.1093/jxb/erw292
Solyc01g091630.3.1	1803.2	1658.12	1420.66	1498.51	1568.42	1604.17	0.0637063	cutin deficient 2	CUTIN DEFICIENT2 (CD2)	10.1104/pp.112.198374
Solyc10g078990.1.1	2.67141	2.31097	5.6872	2.1924	3.80453	2.38894	0.347471	Zinc finger protein 6 (AHRD V3.3 *** A0A2G2VVT3_CAPBA)	Hair2 (H2)	10.1093/pcp/pcab090
Solyc10g080600.3.1	423.418	448.329	489.1	208.278	260.611	249.644	0.921378	Zinc finger protein 6 (AHRD V3.3 *** A0A1U8ENE4_CAPAN)	Hair4 (H4)
Solyc03g093890.3.1	9.34992	6.93292	2.27488	4.38481	0.951133	3.5834	1.05701	R2R3MYB transcription factor 52	MYB52	10.1111/pbi.13448

## Sheet: Table S3
Table S3. List of primers used in this study.
Primer Name	Primer sequence (5'→3')	Description	Reference (doi)
H3-local	F : TCCGGATCCATGGAGAAAACAGATACAGAAACTCG R : TCACTCGAGCGCAAATGTAGATCTAAACTCACATGATCTTG	Vector construction of H3 for subcellular localization
H4-local	F : AGCGGATCCATGGAGAAAACCAAAGATAAAGAAACTC R : AAGCTCGAGCGCAAGTGTAGATCTAAACTTACATGATCTTG	Vector construction of H4 for subcellular localization
H3-sko-sgRNA	F : GATTGACAACGCATCATGAGGAAT R : AAACATTCCTCATGATGCGTTGTC	Vector construction of H3 for h3 single knock-out(sko) plant
H4-sko-sgRNA	F : GATTGCTTTCGTTGGTCTCATGAA R : AAACTTCATGAGACCAACGAAAGC	Vector construction of H4 for h4 single knock-out(sko) plant
H3-dko-sgRNA	F :TGTGGTCTCAATTGATTCCTCATGATGCGTTGTGTTTTAGAGCTAGAAATAGCAAG R : TGTGGTCTCAAGCGTAATGCCAACTTTGTAC	Vector construction of H3 for h3/h4 double knock-out(dko) plant
H4-dko-sgRNA	F: TGTGGTCTCAATTGTTACCAAAAAGCCTAATCGGTTTTAGAGCTAGAAATAGCAAG R : TGTGGTCTCAAGCGTAATGCCAACTTTGTAC	Vector construction of H4 for h3/h4 double knock-out(dko) plant
h3-ko-sel	F : AGCTAGGGTACCCATATACAAAATTCTG R : CGCGGATCCTCACAAATGTAGATCTAAACTCACATGATCTTGA	To confirm mutations in the H3 gene in h3 sko or h3/h4 dko transgenic plants
h4-ko-sel	F : CTACTTCCTTCATATATCAGTCCCAC R : CGCGTCGACTTACAAGTGTAGATCTAAACTTACATGATCTTG	To confirm mutations in the H4 gene in h4 sko or h3/h4 dko transgenic plants
Cas9-sko-sel	F : GACGACAGCCTGACCTTCAA R : CGATCAGCTTGTCGCTGTT	To detect a Cas9 gene in pHAtC sko vector for the selection of Cas9 free lines
Cas9-dko-sel	F : CAAAAGGCAGCTTGTTGAGACA R : CGATCAGCTTGTCGCTGTT	To detect a Cas9 gene in pAGM4723 dko vector for the selection of Cas9 free lines
ACT7-qRT	F : GGGATGGAGAAGTTTGGTGGTGG R : CTTCGACCAAGGGATGGTGTAGC	qRT-PCR for ACT7 as the internal standard	10.1093/pcp/pcab090
H-qRT	F : TCAGTCTTCAATAGTGCATGAGAC R : CAAAATGCTTCATTGTAATTAGGACTATAAAC	qRT-PCR for H expression	10.1093/pcp/pcab090
H2-qRT	F : TATTAGTCCTATAAATGGAAATCCATTGA R : ACTTCTCCCTTTGGTTTATACTCACA	qRT-PCR for H2 expression	10.1093/pcp/pcab090
H3-qRT	F : TGCAATGATACAGGGTGAAGC R : CTTGCTGGAATTCTCCATAACG	qRT-PCR for H3 expression
H4-qRT	F : GGAGAGTACCTCATGTTCATCATAGTAGTA R : CCCAAATCTGGTTAAAGAAATTGAG	qRT-PCR for H4 expression
Wo-qRT	F : ACTGGAACAAACTCTAACCAGAGTA R : CCATGATAATTCATCGGTCCG	qRT-PCR for Woolly (Wo) expression	10.1093/pcp/pcab090
Wox3b-qRT	F : TCATAGTACAACTACTACTACTACCAACTCC R : CAGCTGGTTTTGAGAGATCCATTG	qRT-PCR for Wox3b expression	10.1016/j.devcel.2023.01.009
MX1-qRT	F : CATTTGGCTAACAGAACGGACA R : TTGGTGTTGTTTTTTGGATTCG	qRT-PCR for Mixta-like 1 (MX1) expression	10.1016/j.devcel.2023.01.009
HD8-qRT	F : TGGAAGTTCGTCAAATATGCCCAGTT R : CAATTGTGGACTTCATCCACAAAGGTTC	qRT-PCR for HD8 expression	10.1111/nph.17216
H3-Y1H, Y2H	F : GGAATTCCATATGATGGAGAAAACAGATACAGAAACTCGTGATTTC R : CGCGGATCCTCACAAATGTAGATCTAAACTCACATGATCTTGA	Vector construction of H3 in the pGADT7 as a prey vector for Y1H and Y2H assay Vector construction of H3 in the pGBKT7 as a bait vector for Y2H assay (auto-activation and protein-protein interaction)
H4-Y1H, Y2H	F : GGAATTCCATATGATGGAGAAAACCAAAGATAAAGAAACTCAAGA R : CGCGGATCCTTACAAGTGTAGATCTAAACTTACATGATCTTGATGTAC	Vector construction of H4 in the pGADT7 as a prey vector for Y1H and Y2H assay Vector construction of H4 in the pGBKT7 as a bait vector for Y2H assay (auto-activation and protein-protein interaction)
proWo-Y1H, DLR	F : CGCGGTACCGTCAAATCGAACCGACGAACC R : CGCCTCGAGCTTGAATACCTTCTCGATCTTCTTCAAAATAATTTCTC	Vector construction of promoter Wo in the pLacZi as a bait vector for Y1H assay (promoter binding) Vector construction of promoter Wo in the pGreen II as a reporter vector for DLR assay (promoter activation)
proH-Y1H, DLR	F : CCGCCCGGGGTAATCTGATCCGAACTTTGGTTTGG R : CGCGTCGACGGATTTAATTTTGATTTTGTGTGTGTG	Vector construction of promoter H in the pLacZi as a bait vector for Y1H assay (promoter binding) Vector construction of promoter H in the pGreen II as a reporter vector for DLR assay (promoter activation)
proHD8-Y1H, DLR	F : CGCGGTACCGTCACACTTCTGTCGATTGTACAATTC R : CGCCTCGAGGGATGAGAATTACACTTTTGAGCCC	Vector construction of promoter HD8 in the pLacZi as a bait vector for Y1H assay (promoter binding) Vector construction of promoter HD8in the pGreen II as a reporter vector for DLR assay (promoter activation)
proWox3b-DLR	F : CCGCCCGGGGGTAAGGTTTGGATAAATAGGGGAG R : CGCGTCGACTTTTTCTCTTTTCAAAAATTGCATATTGTATTTTTTTATTTTTTTATTTTTGATGATTAAACTATATGG	Vector construction of promoter Wox3b in the pGreen II as a reporter vector for DLR assay (promoter activation)	10.1016/j.devcel.2023.01.009
proMX1-DLR	F : CGCGGTACCTCTCATTCTATTAATTCATCCAGCCTTCTTTTATACC R : CGCGTCGACTTTCTTTGGACTTACAAAGAGAAACC	Vector construction of promoter MX1 in the pGreen II as a reporter vector for DLR assay (promoter activation)	10.1016/j.devcel.2023.01.009
H3-DLR	F : TCCGGATCCATGGAGAAAACAGATACAGAAACTCG R : GCCCTCGAGTTAGTCACAAATGTAGATCTAAACTCACATG	Vector construction of H3 in the pKCo-DC as a effector vector for DLR assay (promoter activation)
H4-DLR	F : AGCGGATCCATGGAGAAAACCAAAGATAAAGAAACTC R : GATCTCGAGTTACAAGTGTAGATCTAAACTTACATGATCTTG	Vector construction of H4 in the pKCo-DC as a effector vector for DLR assay (promoter activation)
Wo-DLR	F : ACTGGATCCATGTTTAATAACCACCAGCACTTGCT R : AATGCGGCCGCTCATGCATTTGCGGAAGTTACAGC	Vector construction of Wo in the pKCo-DC as a effector vector for DLR assay (promoter activation)
Wo-Y2H	F : CCGGAATTCATGTTTAATAACCACCAGC R : CGCGGATCCTCATGCATTTGCGGAAGTTACAGC	Vector construction of Wo in the GADT7 as a prey vector for Y2H (protein-protein interaction)	10.1093/pcp/pcab090
CycB2-Y2H	F : GGAATTCCATATGATGAGCAGGAGAAATGGAAATGG R : CGCGGATCCTTATTTTTTCTCATAGATAACTTCAAGCAAACAAG	Vector construction of CycB2 in the GADT7 as a prey vector for Y2H (protein-protein interaction)	10.1093/pcp/pcab090
H3-Pull down assay-GST	F : CGGGATCCATGGAGAAAACAGATACAGAAAC R : CCGCTCGAGCAAATGTAGATCTAAACTCACATG	Vector construction of H3 in the pGEX-4T-1 for GST-pull down assay (GST/strep tag)
H4-Pull down assay-GST	F : CGGGATCCATGGAGAAAACCAAAGATAAAGAAAC R : CCGCTCGAGCAAGTGTAGATCTAAACTTACATG	Vector construction of H4 in the pGEX-4T-1 for GST-pull down assay (GST/strep tag)
H3-Pull down assay-TF	F : GCTCATATGGAGAAAACAGATACAGAAACTC R : GCTCTAGACAAATGTAGATCTAAACTCACATG	Vector construction of H3 in the pCold-TF for GST-pull down assay (His/TF tag)
H4-Pull-down assay-TF	F : GCTCATATGGAGAAAACCAAAGATAAAGAAAC R : GCTCTAGACAAGTGTAGATCTAAACTTACATG	Vector construction of H4 in the pCold-TF for GST-pull down assay (His/TF tag)
Wo-Pull-down assay-HIS	F : CATGCCATGGCAATGTTTAATAACCACCAGC R : GCTACGTATGCATTTGCGGAAGTTACAGC	Vector construction of Wo in the pBAD/Myc-His C for HIS-pull down assay (His/Myc tag)	10.1093/pcp/pcab090
H3-BiFC	F : TCCGGATCCATGGAGAAAACAGATACAGAAACTCG R : GCCCTCGAGTTAGTCACAAATGTAGATCTAAACTCACATG	Vector construction of H3 in the pBA002-nEYFP-DC or pBA002-cEYFP-DC for BiFC assay
H4-BiFC	F : AGCGGATCCATGGAGAAAACCAAAGATAAAGAAACTC R : GATCTCGAGTTACAAGTGTAGATCTAAACTTACATGATCTTG	Vector construction of H4 in the pBA002-nEYFP-DC or pBA002-cEYFP-DC for BiFC assay
Wo-BiFC	F : ACTGGATCCATGTTTAATAACCACCAGCACTTGCT R : AATGCGGCCGCTCATGCATTTGCGGAAGTTACAGC	Vector construction of Wo in the pBA002-cEYFP-DC for BiFC assay
F: forward primer, R: reverse primer.
Start codon, stop codons, and gRNA are in bold. Vector sequences are italicized. Restriction enzyme sites are underlined.
GGATCC	BamHI
CTCGAG	XhoI
CATATG	NdeI
GGTACC	KpnI
GTCGAC	SalI
GAATTC	EcoRI
CCCGGG	XmaI
TCTAGA	XbaI
CCATGG	NcoI
TACGTA	SnaBI
GCGGCCGC	NotI
